# Supplementary material for: Poly[[hepta-μ2-aqua-bis­(μ2-pyrazine-2-carboxyl­ato)dibarium] bis­(pyrazine-2-carboxyl­ate)]
Source: Acta Crystallogr Sect E Struct Rep Online. 2011 Jan 29;67(Pt 2):m283–4. doi: 10.1107/S1600536811003023 (PMC3051667; doi:10.1107/S1600536811003023)
Supplement: Supplementary file 1 [file e-67-0m283-sup1.cif]

##############################################################################
###                                                                        ###
###        Electronic paper (Acta Crystallographica Section E)             ###
###                                                                        ###
##############################################################################
#                                                                            #
# This CIF contains the data in a paper accepted for publication in Acta     #
# Crystallographica Section E. It conforms to the requirements of Notes      #
# for Authors for Section E, and has been peer reviewed under the auspices   #
# of the IUCr Commission on Journals.                                        #
#                                                                            #
# Full details of the Crystallographic Information File format               #
# are given in the paper "The Crystallographic Information File (CIF):       #
# a New Standard Archive File for Crystallography" by S. R. Hall, F. H.      #
# Allen and I. D. Brown [Acta Cryst. (1991), A47, 655-685].                  #
#                                                                            #
# The current version of the core CIF dictionary is obtainable from          #
# ftp://ftp.iucr.org/pub/cif_core.dic. The current version number is 2.4.    #
#                                                                            #
# Software is freely available for graphical display of the structure(s) in  #
# this CIF.  For information consult the CIF home page http://www.iucr.org/  #
# cif/home.html                                                              #
#                                                                            #
# This file may be used for bona fide research purposes within the           #
# scientific community so long as proper attribution is given to the journal # 
# article from which it was obtained.                                        #
#                                                                            #
##############################################################################
                                             
data_global
_audit_creation_method     'from SHELXL97 CIF and IUCr SHELXL97-template'
_journal_date_recd_electronic     2010-12-05
_journal_date_accepted     2011-01-23
_journal_name_full     'Acta Crystallographica, Section E'
_journal_year     2011
_journal_volume     67
_journal_issue      2
_journal_page_first     m283
_journal_page_last     m284
_journal_paper_category     QM
_journal_coeditor_code     BH2331
_publ_contact_author_name     'Doctor Qi Shuai'
_publ_contact_author_address
;
College of Science
Northwest A&F University
Yangling 712100
People's Republic of China
;
_publ_contact_author_email     shuaiqi@nwsuaf.edu.cn
_publ_contact_author_fax     '0086 029 87092226'
_publ_contact_author_phone     '0086 029 87092226'
_publ_section_title
;
Poly[[hepta-\m~2~-aqua-bis(\m~2~-pyrazine-2-carboxylato)dibarium]
bis(pyrazine-2-carboxylate)]
;
loop_
    _publ_author_name
    _publ_author_footnote
    _publ_author_address
    "Shuai, Qi" .
;
College of Science
Northwest A&F University
Yangling 712100
Shanxi Province
People's Republic of China
;
    "Ding, Ke-Lian" .
;
College of Science
Northwest A&F University
Yangling 712100
Shanxi Province
People's Republic of China
;
    "Hu, Fan" .
;
Students Service
Northwest A&F University
Yangling 712100
Shanxi Province
People's Republic of China
;
    "Yu, Ping" .
;
College of Science
Northwest A&F University
Yangling 712100
Shanxi Province
People's Republic of China
;
data_I
_audit_creation_method     SHELXL-97
_chemical_name_systematic
;
Poly[[hepta-\m~2~-aqua-bis(\m~2~-pyrazine-2-carboxylato)dibarium]
bis(pyrazine-2-carboxylate)]
;
_chemical_name_common     ?
_chemical_formula_moiety     'C10 H20 Ba2 N4 O11 2+, 2(C5 H3 N2 O2 -)'
_chemical_formula_sum     'C20 H26 Ba2 N8 O15'
_chemical_formula_iupac     '[Ba2 (C5 H3 N2 O2)2 (H2 O)7] (C5 H3 N2 O2)2'
_chemical_formula_weight     893.17
_chemical_melting_point     ?
_symmetry_cell_setting     monoclinic
_symmetry_space_group_name_H-M     'P 21'
_symmetry_space_group_name_Hall     'P 2yb'
loop_
    _symmetry_equiv_pos_as_xyz
    'x, y, z'
    '-x, y+1/2, -z'
_cell_length_a     7.5652(10)
_cell_length_b     29.263(3)
_cell_length_c     7.6067(10)
_cell_angle_alpha     90.00
_cell_angle_beta     118.741(2)
_cell_angle_gamma     90.00
_cell_volume     1476.5(3)
_cell_formula_units_Z     2
_cell_measurement_reflns_used     4314
_cell_measurement_theta_min     2.784
_cell_measurement_theta_max     27.588
_cell_measurement_temperature     298(2)
_exptl_crystal_description     block
_exptl_crystal_colour     colourless
_exptl_crystal_size_max     0.49
_exptl_crystal_size_mid     0.34
_exptl_crystal_size_min     0.16
_exptl_crystal_density_diffrn     2.009
_exptl_crystal_density_meas     ?
_exptl_crystal_density_method     'not measured'
_exptl_crystal_F_000     868
_exptl_absorpt_coefficient_mu     2.735
_exptl_absorpt_correction_type     multi-scan
_exptl_absorpt_process_details     '(SADABS; Bruker, 2002)'
_exptl_absorpt_correction_T_min     0.3476
_exptl_absorpt_correction_T_max     0.6687
_exptl_special_details     ?
_diffrn_ambient_temperature     298(2)
_diffrn_radiation_type     MoK\a
_diffrn_radiation_wavelength     0.71073
_diffrn_radiation_source     'fine-focus sealed tube'
_diffrn_radiation_monochromator     graphite
_diffrn_measurement_device_type     'Bruker SMART APEX CCD area-detector'
_diffrn_measurement_method     '\f and \w'
_diffrn_detector_area_resol_mean     0
_diffrn_reflns_number     7342
_diffrn_reflns_av_R_equivalents     0.0360
_diffrn_reflns_av_sigmaI/netI     0.0616
_diffrn_reflns_theta_min     1.39
_diffrn_reflns_theta_max     25.00
_diffrn_reflns_theta_full     25.00
_diffrn_measured_fraction_theta_max     0.998
_diffrn_measured_fraction_theta_full     0.998
_diffrn_reflns_limit_h_min     -8
_diffrn_reflns_limit_h_max     6
_diffrn_reflns_limit_k_min     -34
_diffrn_reflns_limit_k_max     32
_diffrn_reflns_limit_l_min     -8
_diffrn_reflns_limit_l_max     9
_diffrn_standards_number     0
_diffrn_standards_interval_count     0
_diffrn_standards_interval_time     0
_diffrn_standards_decay_%     0
_refine_special_details     ?
_reflns_number_total     4734
_reflns_number_gt     4502
_reflns_threshold_expression     I>2\s(I)
_refine_ls_structure_factor_coef     Fsqd
_refine_ls_matrix_type     full
_refine_ls_R_factor_all     0.0488
_refine_ls_R_factor_gt     0.0460
_refine_ls_wR_factor_gt     0.1186
_refine_ls_wR_factor_ref     0.1206
_refine_ls_goodness_of_fit_ref     1.024
_refine_ls_restrained_S_all     1.024
_refine_ls_number_reflns     4734
_refine_ls_number_parameters     406
_refine_ls_number_restraints     1
_refine_ls_number_constraints     0
_refine_ls_hydrogen_treatment     constr
_refine_ls_weighting_scheme     calc
_refine_ls_weighting_details
        'calc w=1/[\s^2^(Fo^2^)+(0.0620P)^2^+10.4333P] where P=(Fo^2^+2Fc^2^)/3'
_atom_sites_solution_hydrogens     geom
_atom_sites_solution_primary     direct
_atom_sites_solution_secondary     difmap
_refine_ls_shift/su_max     0.000
_refine_ls_shift/su_mean     0.000
_refine_diff_density_max     1.844
_refine_diff_density_min     -2.617
_refine_ls_extinction_method     'SHELXL97 (Sheldrick, 2008)'
_refine_ls_extinction_coef     0.00273(13)
_refine_ls_abs_structure_details     'Flack (1983), 2096 Friedel pairs'
_refine_ls_abs_structure_Flack     0.04(4)
loop_
    _atom_type_symbol
    _atom_type_description
    _atom_type_scat_dispersion_real
    _atom_type_scat_dispersion_imag
    _atom_type_scat_source
    'C' 'C' 0.0033 0.0016
                         'International Tables Vol C Tables 4.2.6.8 and 6.1.1.4'
    'H' 'H' 0.0000 0.0000
                         'International Tables Vol C Tables 4.2.6.8 and 6.1.1.4'
    'N' 'N' 0.0061 0.0033
                         'International Tables Vol C Tables 4.2.6.8 and 6.1.1.4'
    'O' 'O' 0.0106 0.0060
                         'International Tables Vol C Tables 4.2.6.8 and 6.1.1.4'
    'Ba' 'Ba' -0.3244 2.2819
                         'International Tables Vol C Tables 4.2.6.8 and 6.1.1.4'
_computing_data_collection     'SMART (Bruker, 2002)'
_computing_cell_refinement     'SAINT (Bruker, 2002)'
_computing_data_reduction     'SAINT (Bruker, 2002)'
_computing_structure_solution     'SHELXS97 (Sheldrick, 2008)'
_computing_structure_refinement     'SHELXL97 (Sheldrick, 2008)'
_computing_molecular_graphics     'SHELXTL (Sheldrick, 2008)'
_computing_publication_material     'SHELXTL (Sheldrick, 2008)'
loop_
    _atom_site_type_symbol
    _atom_site_label
    _atom_site_fract_x
    _atom_site_fract_y
    _atom_site_fract_z
    _atom_site_U_iso_or_equiv
    _atom_site_adp_type
    _atom_site_calc_flag
    _atom_site_refinement_flags
    _atom_site_occupancy
    _atom_site_disorder_assembly
    _atom_site_disorder_group
    Ba Ba1 0.77811(9) 0.366622(19) 0.36016(9) 0.02014(17) Uani d . 1 . .
    Ba Ba2 1.10429(9) 0.394536(18) 0.03210(9) 0.01982(16) Uani d . 1 . .
    N N1 0.8301(16) 0.2639(3) 0.3451(15) 0.026(2) Uani d . 1 . .
    N N2 0.888(2) 0.1707(4) 0.308(2) 0.043(3) Uani d . 1 . .
    N N3 1.0849(15) 0.4975(4) 0.0828(17) 0.028(2) Uani d . 1 . .
    N N4 1.045(2) 0.5910(4) 0.137(2) 0.045(3) Uani d . 1 . .
    N N5 0.6725(18) 0.5151(4) 0.6133(18) 0.033(3) Uani d . 1 . .
    N N6 0.5658(18) 0.6073(4) 0.610(2) 0.039(3) Uani d . 1 . .
    N N7 0.3586(18) 0.2445(4) 0.9189(19) 0.032(3) Uani d . 1 . .
    N N8 0.400(2) 0.1538(4) 0.828(2) 0.052(4) Uani d . 1 . .
    O O1 0.8792(14) 0.3243(3) 0.0951(15) 0.034(2) Uani d . 1 . .
    O O2 0.9048(17) 0.2671(3) -0.0797(14) 0.039(2) Uani d . 1 . .
    O O3 0.8422(13) 0.4370(3) 0.1352(14) 0.033(2) Uani d . 1 . .
    O O4 0.6620(16) 0.4940(3) 0.1590(18) 0.045(3) Uani d . 1 . .
    O O5 0.4326(14) 0.4487(3) 0.6353(16) 0.040(2) Uani d . 1 . .
    O O6 0.2265(14) 0.5026(4) 0.6485(15) 0.043(3) Uani d . 1 . .
    O O7 0.3818(16) 0.3133(3) 0.6871(15) 0.042(2) Uani d . 1 . .
    O O8 0.4035(18) 0.2619(4) 0.4835(15) 0.051(3) Uani d . 1 . .
    O O9 1.1777(11) 0.3806(3) 0.4331(11) 0.0267(17) Uani d . 1 . .
    H H9A 1.2515 0.3573 0.4865 0.032 Uiso d R 1 . .
    H H9B 1.2312 0.4040 0.5061 0.032 Uiso d R 1 . .
    O O10 0.6963(12) 0.3775(3) 0.6959(12) 0.0278(18) Uani d . 1 . .
    H H10A 0.6450 0.3534 0.7149 0.033 Uiso d R 1 . .
    H H10B 0.6182 0.4000 0.6777 0.033 Uiso d R 1 . .
    O O11 0.4867(12) 0.4342(3) 0.2934(13) 0.0288(19) Uani d . 1 . .
    H H11A 0.5066 0.4577 0.2396 0.035 Uiso d R 1 . .
    H H11B 0.4921 0.4421 0.4035 0.035 Uiso d R 1 . .
    O O12 0.4417(12) 0.3857(3) -0.0462(12) 0.031(2) Uani d . 1 . .
    H H12A 0.4241 0.3637 -0.1259 0.038 Uiso d R 1 . .
    H H12B 0.4614 0.4102 -0.0945 0.038 Uiso d R 1 . .
    O O13 0.9582(12) 0.4406(3) 0.6526(12) 0.0294(18) Uani d . 1 . .
    H H13A 0.8706 0.4607 0.6372 0.035 Uiso d R 1 . .
    H H13B 1.0541 0.4533 0.6426 0.035 Uiso d R 1 . .
    O O14 0.3952(12) 0.3203(3) 0.2065(13) 0.0296(19) Uani d . 1 . .
    H H14A 0.3838 0.3071 0.3001 0.036 Uiso d R 1 . .
    H H14B 0.3806 0.3006 0.1182 0.036 Uiso d R 1 . .
    O O15 1.0377(12) 0.3263(3) 0.7417(12) 0.0271(18) Uani d . 1 . .
    H H15A 1.1486 0.3182 0.7481 0.032 Uiso d R 1 . .
    H H15B 0.9823 0.3029 0.7608 0.032 Uiso d R 1 . .
    C C1 0.8864(17) 0.2828(4) 0.0620(17) 0.021(2) Uani d . 1 . .
    C C2 0.874(2) 0.2485(4) 0.2049(19) 0.027(3) Uani d . 1 . .
    C C3 0.896(2) 0.2017(4) 0.184(2) 0.036(3) Uani d . 1 . .
    H H3 0.9171 0.1918 0.0790 0.043 Uiso calc R 1 . .
    C C5 0.847(3) 0.1868(6) 0.449(3) 0.046(4) Uani d . 1 . .
    H H5 0.8360 0.1666 0.5373 0.056 Uiso calc R 1 . .
    C C6 0.822(2) 0.2336(5) 0.467(2) 0.036(3) Uani d . 1 . .
    H H6 0.7979 0.2435 0.5695 0.043 Uiso calc R 1 . .
    C C7 0.804(2) 0.4782(5) 0.1384(19) 0.030(3) Uani d . 1 . .
    C C8 0.944(2) 0.5124(4) 0.1270(19) 0.030(3) Uani d . 1 . .
    C C9 0.923(2) 0.5590(5) 0.149(2) 0.039(3) Uani d . 1 . .
    H H9 0.8193 0.5685 0.1736 0.047 Uiso calc R 1 . .
    C C11 1.187(2) 0.5754(5) 0.100(3) 0.041(4) Uani d . 1 . .
    H H11 1.2768 0.5960 0.0932 0.050 Uiso calc R 1 . .
    C C12 1.207(2) 0.5296(5) 0.071(2) 0.034(3) Uani d . 1 . .
    H H12 1.3088 0.5205 0.0432 0.041 Uiso calc R 1 . .
    C C13 0.3801(19) 0.4890(4) 0.640(2) 0.026(3) Uani d . 1 . .
    C C14 0.5088(18) 0.5268(4) 0.6264(17) 0.022(2) Uani d . 1 . .
    C C15 0.461(2) 0.5730(5) 0.624(2) 0.036(3) Uani d . 1 . .
    H H15 0.3458 0.5801 0.6341 0.043 Uiso calc R 1 . .
    C C17 0.727(2) 0.5944(5) 0.592(2) 0.036(3) Uani d . 1 . .
    H H17 0.8058 0.6168 0.5771 0.043 Uiso calc R 1 . .
    C C18 0.779(2) 0.5490(5) 0.595(2) 0.041(4) Uani d . 1 . .
    H H18 0.8932 0.5419 0.5840 0.049 Uiso calc R 1 . .
    C C19 0.396(2) 0.2731(4) 0.636(2) 0.028(3) Uani d . 1 . .
    C C20 0.3868(17) 0.2347(4) 0.7658(19) 0.026(3) Uani d . 1 . .
    C C21 0.409(2) 0.1888(5) 0.723(2) 0.038(3) Uani d . 1 . .
    H H21 0.4321 0.1828 0.6159 0.045 Uiso calc R 1 . .
    C C23 0.363(2) 0.1655(6) 0.977(2) 0.045(4) Uani d . 1 . .
    H H23 0.3494 0.1424 1.0533 0.054 Uiso calc R 1 . .
    C C24 0.346(2) 0.2099(5) 1.022(2) 0.043(4) Uani d . 1 . .
    H H24 0.3232 0.2159 1.1296 0.051 Uiso calc R 1 . .
loop_
    _atom_site_aniso_label
    _atom_site_aniso_U_11
    _atom_site_aniso_U_22
    _atom_site_aniso_U_33
    _atom_site_aniso_U_12
    _atom_site_aniso_U_13
    _atom_site_aniso_U_23
    Ba1 0.0175(3) 0.0207(3) 0.0234(3) 0.0000(3) 0.0108(3) -0.0010(3)
    Ba2 0.0184(3) 0.0207(3) 0.0216(3) 0.0006(3) 0.0106(3) -0.0005(3)
    N1 0.036(6) 0.013(5) 0.030(6) -0.005(4) 0.017(5) -0.003(4)
    N2 0.053(8) 0.023(6) 0.065(8) 0.011(5) 0.038(7) 0.007(6)
    N3 0.029(6) 0.029(6) 0.041(6) 0.006(5) 0.029(5) 0.011(5)
    N4 0.053(8) 0.019(6) 0.073(9) -0.005(5) 0.039(7) 0.001(6)
    N5 0.028(6) 0.032(6) 0.042(7) 0.000(5) 0.018(5) 0.005(5)
    N6 0.042(7) 0.015(6) 0.065(9) -0.006(5) 0.028(6) 0.002(5)
    N7 0.036(6) 0.029(6) 0.038(6) 0.005(5) 0.025(6) 0.006(5)
    N8 0.096(11) 0.018(6) 0.049(8) 0.005(6) 0.041(8) 0.007(6)
    O1 0.042(5) 0.019(5) 0.053(6) -0.002(4) 0.031(5) -0.001(4)
    O2 0.076(7) 0.021(5) 0.036(5) -0.003(5) 0.042(6) 0.001(4)
    O3 0.040(5) 0.022(5) 0.055(6) 0.006(4) 0.037(5) 0.010(4)
    O4 0.047(6) 0.028(5) 0.082(8) 0.007(4) 0.049(6) 0.007(5)
    O5 0.043(6) 0.030(5) 0.060(6) -0.002(4) 0.034(5) -0.008(5)
    O6 0.043(6) 0.035(6) 0.070(8) -0.003(4) 0.042(6) 0.001(5)
    O7 0.052(6) 0.037(5) 0.046(6) 0.013(5) 0.031(5) -0.001(5)
    O8 0.092(9) 0.038(6) 0.042(6) 0.002(6) 0.047(7) 0.006(5)
    O9 0.020(4) 0.033(4) 0.025(4) 0.000(3) 0.008(3) -0.004(3)
    O10 0.028(4) 0.027(5) 0.036(4) 0.000(3) 0.022(4) 0.001(4)
    O11 0.023(4) 0.027(5) 0.039(5) -0.004(3) 0.017(4) -0.008(4)
    O12 0.041(5) 0.031(5) 0.030(4) -0.006(4) 0.024(4) 0.002(4)
    O13 0.028(4) 0.025(4) 0.041(5) 0.000(3) 0.021(4) 0.000(4)
    O14 0.037(5) 0.016(4) 0.041(5) 0.004(3) 0.023(4) 0.002(4)
    O15 0.031(5) 0.020(4) 0.031(5) 0.003(3) 0.016(4) -0.002(3)
    C1 0.020(6) 0.027(7) 0.018(6) -0.009(5) 0.011(5) -0.002(5)
    C2 0.041(8) 0.021(6) 0.028(7) -0.009(5) 0.024(6) -0.008(5)
    C3 0.070(10) 0.007(6) 0.058(9) -0.001(6) 0.052(9) 0.002(6)
    C5 0.049(9) 0.037(9) 0.055(10) -0.001(8) 0.027(8) 0.014(8)
    C6 0.045(8) 0.041(8) 0.023(7) 0.004(7) 0.018(6) 0.005(6)
    C7 0.033(7) 0.030(7) 0.032(7) 0.004(6) 0.020(6) 0.006(6)
    C8 0.042(8) 0.017(6) 0.029(7) 0.000(5) 0.016(6) 0.001(5)
    C9 0.049(9) 0.033(8) 0.049(9) -0.002(6) 0.035(8) -0.003(6)
    C11 0.040(8) 0.029(8) 0.059(10) -0.006(7) 0.027(8) 0.013(7)
    C12 0.032(7) 0.042(8) 0.035(8) 0.004(6) 0.021(6) 0.002(6)
    C13 0.024(6) 0.029(7) 0.030(7) -0.009(5) 0.016(6) -0.008(5)
    C14 0.028(6) 0.016(6) 0.024(6) 0.002(5) 0.015(5) 0.001(5)
    C15 0.044(8) 0.027(7) 0.048(9) 0.004(6) 0.033(7) 0.001(6)
    C17 0.043(8) 0.021(7) 0.049(9) -0.008(6) 0.027(7) 0.006(6)
    C18 0.032(7) 0.039(8) 0.063(10) -0.011(6) 0.031(8) -0.003(7)
    C19 0.037(7) 0.029(7) 0.025(7) 0.007(5) 0.020(6) 0.003(5)
    C20 0.018(6) 0.025(7) 0.035(7) 0.004(5) 0.011(5) 0.000(5)
    C21 0.053(9) 0.025(7) 0.039(8) 0.003(6) 0.025(7) 0.005(6)
    C23 0.056(10) 0.042(9) 0.034(8) -0.003(7) 0.019(8) 0.010(7)
    C24 0.043(9) 0.054(10) 0.037(8) 0.000(7) 0.024(7) -0.006(7)
_geom_special_details     ?
loop_
    _geom_bond_atom_site_label_1
    _geom_bond_atom_site_label_2
    _geom_bond_site_symmetry_2
    _geom_bond_distance
    _geom_bond_publ_flag
    Ba1 O1 . 2.769(9) ?
    Ba1 O11 . 2.821(8) ?
    Ba1 O9 . 2.829(7) ?
    Ba1 O15 . 2.862(8) ?
    Ba1 O3 . 2.865(8) ?
    Ba1 O14 . 2.888(8) ?
    Ba1 O10 . 2.920(7) ?
    Ba1 O13 . 2.930(8) ?
    Ba1 O12 . 2.963(8) ?
    Ba1 N1 . 3.041(10) ?
    Ba2 O3 . 2.754(8) ?
    Ba2 O15 1_554 2.838(8) ?
    Ba2 O11 1_655 2.853(8) ?
    Ba2 O1 . 2.853(8) ?
    Ba2 O9 . 2.854(7) ?
    Ba2 O13 1_554 2.882(8) ?
    Ba2 O12 1_655 2.898(8) ?
    Ba2 O14 1_655 2.919(8) ?
    Ba2 O10 1_554 2.954(8) ?
    Ba2 N3 . 3.050(11) ?
    N1 C6 . 1.305(17) ?
    N1 C2 . 1.336(16) ?
    N2 C3 . 1.332(17) ?
    N2 C5 . 1.34(2) ?
    N3 C8 . 1.334(17) ?
    N3 C12 . 1.351(17) ?
    N4 C11 . 1.32(2) ?
    N4 C9 . 1.349(18) ?
    N5 C18 . 1.326(18) ?
    N5 C14 . 1.334(16) ?
    N6 C15 . 1.317(17) ?
    N6 C17 . 1.341(18) ?
    N7 C24 . 1.312(19) ?
    N7 C20 . 1.313(16) ?
    N8 C21 . 1.320(18) ?
    N8 C23 . 1.331(19) ?
    O1 C1 . 1.246(14) ?
    O2 C1 . 1.240(14) ?
    O3 C7 . 1.243(15) ?
    O4 C7 . 1.248(16) ?
    O5 C13 . 1.249(15) ?
    O6 C13 . 1.259(15) ?
    O7 C19 . 1.260(16) ?
    O8 C19 . 1.233(15) ?
    O9 H9A . 0.8500 ?
    O9 H9B . 0.8500 ?
    O10 Ba2 1_556 2.954(8) ?
    O10 H10A . 0.8500 ?
    O10 H10B . 0.8501 ?
    O11 Ba2 1_455 2.853(8) ?
    O11 H11A . 0.8499 ?
    O11 H11B . 0.8500 ?
    O12 Ba2 1_455 2.898(8) ?
    O12 H12A . 0.8499 ?
    O12 H12B . 0.8501 ?
    O13 Ba2 1_556 2.882(8) ?
    O13 H13A . 0.8499 ?
    O13 H13B . 0.8499 ?
    O14 Ba2 1_455 2.919(8) ?
    O14 H14A . 0.8499 ?
    O14 H14B . 0.8501 ?
    O15 Ba2 1_556 2.838(8) ?
    O15 H15A . 0.8500 ?
    O15 H15B . 0.8501 ?
    C1 C2 . 1.515(16) ?
    C2 C3 . 1.401(17) ?
    C3 H3 . 0.9300 ?
    C5 C6 . 1.40(2) ?
    C5 H5 . 0.9300 ?
    C6 H6 . 0.9300 ?
    C7 C8 . 1.489(18) ?
    C8 C9 . 1.394(19) ?
    C9 H9 . 0.9300 ?
    C11 C12 . 1.38(2) ?
    C11 H11 . 0.9300 ?
    C12 H12 . 0.9300 ?
    C13 C14 . 1.509(16) ?
    C14 C15 . 1.400(18) ?
    C15 H15 . 0.9300 ?
    C17 C18 . 1.39(2) ?
    C17 H17 . 0.9300 ?
    C18 H18 . 0.9300 ?
    C19 C20 . 1.519(18) ?
    C20 C21 . 1.413(19) ?
    C21 H21 . 0.9300 ?
    C23 C24 . 1.37(2) ?
    C23 H23 . 0.9300 ?
    C24 H24 . 0.9300 ?
loop_
    _geom_angle_atom_site_label_1
    _geom_angle_atom_site_label_2
    _geom_angle_atom_site_label_3
    _geom_angle_site_symmetry_1
    _geom_angle_site_symmetry_3
    _geom_angle
    _geom_angle_publ_flag
    O1 Ba1 O11 . . 130.4(3) ?
    O1 Ba1 O9 . . 64.2(2) ?
    O11 Ba1 O9 . . 127.1(2) ?
    O1 Ba1 O15 . . 105.0(2) ?
    O11 Ba1 O15 . . 124.6(2) ?
    O9 Ba1 O15 . . 73.3(2) ?
    O1 Ba1 O3 . . 72.6(2) ?
    O11 Ba1 O3 . . 74.4(2) ?
    O9 Ba1 O3 . . 62.7(2) ?
    O15 Ba1 O3 . . 132.2(3) ?
    O1 Ba1 O14 . . 94.0(2) ?
    O11 Ba1 O14 . . 73.3(2) ?
    O9 Ba1 O14 . . 156.4(2) ?
    O15 Ba1 O14 . . 106.4(2) ?
    O3 Ba1 O14 . . 121.4(3) ?
    O1 Ba1 O10 . . 159.1(2) ?
    O11 Ba1 O10 . . 66.7(2) ?
    O9 Ba1 O10 . . 118.0(2) ?
    O15 Ba1 O10 . . 59.2(2) ?
    O3 Ba1 O10 . . 127.8(2) ?
    O14 Ba1 O10 . . 79.2(2) ?
    O1 Ba1 O13 . . 133.9(2) ?
    O11 Ba1 O13 . . 69.9(2) ?
    O9 Ba1 O13 . . 71.4(2) ?
    O15 Ba1 O13 . . 72.1(2) ?
    O3 Ba1 O13 . . 76.8(2) ?
    O14 Ba1 O13 . . 131.6(2) ?
    O10 Ba1 O13 . . 58.1(2) ?
    O1 Ba1 O12 . . 74.0(3) ?
    O11 Ba1 O12 . . 58.3(2) ?
    O9 Ba1 O12 . . 118.6(2) ?
    O15 Ba1 O12 . . 164.2(2) ?
    O3 Ba1 O12 . . 63.1(3) ?
    O14 Ba1 O12 . . 58.4(2) ?
    O10 Ba1 O12 . . 117.1(2) ?
    O13 Ba1 O12 . . 120.4(2) ?
    O1 Ba1 N1 . . 56.2(3) ?
    O11 Ba1 N1 . . 142.2(3) ?
    O9 Ba1 N1 . . 90.3(3) ?
    O15 Ba1 N1 . . 65.9(2) ?
    O3 Ba1 N1 . . 128.8(3) ?
    O14 Ba1 N1 . . 69.1(3) ?
    O10 Ba1 N1 . . 103.1(3) ?
    O13 Ba1 N1 . . 137.6(3) ?
    O12 Ba1 N1 . . 102.1(3) ?
    O1 Ba1 Ba2 . . 40.06(17) ?
    O11 Ba1 Ba2 . . 112.03(18) ?
    O9 Ba1 Ba2 . . 40.31(15) ?
    O15 Ba1 Ba2 . . 110.94(17) ?
    O3 Ba1 Ba2 . . 38.39(16) ?
    O14 Ba1 Ba2 . . 126.27(17) ?
    O10 Ba1 Ba2 . . 154.02(16) ?
    O13 Ba1 Ba2 . . 96.42(16) ?
    O12 Ba1 Ba2 . . 78.79(15) ?
    N1 Ba1 Ba2 . . 92.6(2) ?
    O1 Ba1 Ba2 . 1_455 108.1(2) ?
    O11 Ba1 Ba2 . 1_455 37.04(16) ?
    O9 Ba1 Ba2 . 1_455 153.20(16) ?
    O15 Ba1 Ba2 . 1_455 132.27(17) ?
    O3 Ba1 Ba2 . 1_455 90.58(18) ?
    O14 Ba1 Ba2 . 1_455 38.76(15) ?
    O10 Ba1 Ba2 . 1_455 78.88(15) ?
    O13 Ba1 Ba2 . 1_455 105.87(16) ?
    O12 Ba1 Ba2 . 1_455 38.66(15) ?
    N1 Ba1 Ba2 . 1_455 106.8(2) ?
    Ba2 Ba1 Ba2 . 1_455 116.58(2) ?
    O3 Ba2 O15 . 1_554 131.0(3) ?
    O3 Ba2 O11 . 1_655 104.2(2) ?
    O15 Ba2 O11 1_554 1_655 124.7(2) ?
    O3 Ba2 O1 . . 73.0(2) ?
    O15 Ba2 O1 1_554 . 74.1(2) ?
    O11 Ba2 O1 1_655 . 131.6(3) ?
    O3 Ba2 O9 . . 63.7(2) ?
    O15 Ba2 O9 1_554 . 127.0(2) ?
    O11 Ba2 O9 1_655 . 72.7(2) ?
    O1 Ba2 O9 . . 62.8(3) ?
    O3 Ba2 O13 . 1_554 95.3(2) ?
    O15 Ba2 O13 1_554 1_554 73.2(2) ?
    O11 Ba2 O13 1_655 1_554 106.2(2) ?
    O1 Ba2 O13 . 1_554 122.2(3) ?
    O9 Ba2 O13 . 1_554 157.1(2) ?
    O3 Ba2 O12 . 1_655 157.6(2) ?
    O15 Ba2 O12 1_554 1_655 67.8(2) ?
    O11 Ba2 O12 1_655 1_655 58.8(2) ?
    O1 Ba2 O12 . 1_655 128.8(2) ?
    O9 Ba2 O12 . 1_655 118.0(2) ?
    O13 Ba2 O12 1_554 1_655 77.7(2) ?
    O3 Ba2 O14 . 1_655 134.1(2) ?
    O15 Ba2 O14 1_554 1_655 69.0(2) ?
    O11 Ba2 O14 1_655 1_655 72.3(2) ?
    O1 Ba2 O14 . 1_655 76.6(2) ?
    O9 Ba2 O14 . 1_655 72.0(2) ?
    O13 Ba2 O14 1_554 1_655 130.2(2) ?
    O12 Ba2 O14 1_655 1_655 58.7(2) ?
    O3 Ba2 O10 . 1_554 74.2(2) ?
    O15 Ba2 O10 1_554 1_554 59.1(2) ?
    O11 Ba2 O10 1_655 1_554 163.6(2) ?
    O1 Ba2 O10 . 1_554 64.2(2) ?
    O9 Ba2 O10 . 1_554 119.1(2) ?
    O13 Ba2 O10 1_554 1_554 58.3(2) ?
    O12 Ba2 O10 1_655 1_554 117.6(2) ?
    O14 Ba2 O10 1_655 1_554 120.9(2) ?
    O3 Ba2 N3 . . 55.5(2) ?
    O15 Ba2 N3 1_554 . 142.4(3) ?
    O11 Ba2 N3 1_655 . 66.7(3) ?
    O1 Ba2 N3 . . 128.4(2) ?
    O9 Ba2 N3 . . 90.1(3) ?
    O13 Ba2 N3 1_554 . 69.2(3) ?
    O12 Ba2 N3 1_655 . 102.4(3) ?
    O14 Ba2 N3 1_655 . 138.6(3) ?
    O10 Ba2 N3 1_554 . 100.5(3) ?
    O3 Ba2 Ba1 . . 40.23(16) ?
    O15 Ba2 Ba1 1_554 . 112.16(17) ?
    O11 Ba2 Ba1 1_655 . 109.98(17) ?
    O1 Ba2 Ba1 . . 38.65(17) ?
    O9 Ba2 Ba1 . . 39.87(15) ?
    O13 Ba2 Ba1 1_554 . 127.78(16) ?
    O12 Ba2 Ba1 1_655 . 154.19(16) ?
    O14 Ba2 Ba1 1_655 . 96.38(17) ?
    O10 Ba2 Ba1 1_554 . 79.64(15) ?
    N3 Ba2 Ba1 . . 92.17(18) ?
    O3 Ba2 Ba1 . 1_655 134.1(2) ?
    O15 Ba2 Ba1 1_554 1_655 91.90(17) ?
    O11 Ba2 Ba1 1_655 1_655 36.55(16) ?
    O1 Ba2 Ba1 . 1_655 112.37(18) ?
    O9 Ba2 Ba1 . 1_655 78.29(15) ?
    O13 Ba2 Ba1 1_554 1_655 115.01(16) ?
    O12 Ba2 Ba1 1_655 1_655 39.69(16) ?
    O14 Ba2 Ba1 1_655 1_655 38.27(16) ?
    O10 Ba2 Ba1 1_554 1_655 150.97(15) ?
    N3 Ba2 Ba1 . 1_655 102.6(2) ?
    Ba1 Ba2 Ba1 . 1_655 116.58(2) ?
    C6 N1 C2 . . 116.8(11) ?
    C6 N1 Ba1 . . 126.5(9) ?
    C2 N1 Ba1 . . 116.6(8) ?
    C3 N2 C5 . . 115.8(12) ?
    C8 N3 C12 . . 116.4(12) ?
    C8 N3 Ba2 . . 116.6(8) ?
    C12 N3 Ba2 . . 127.0(8) ?
    C11 N4 C9 . . 115.5(12) ?
    C18 N5 C14 . . 116.8(13) ?
    C15 N6 C17 . . 114.2(11) ?
    C24 N7 C20 . . 116.9(13) ?
    C21 N8 C23 . . 114.0(13) ?
    C1 O1 Ba1 . . 129.6(7) ?
    C1 O1 Ba2 . . 125.5(7) ?
    Ba1 O1 Ba2 . . 101.3(3) ?
    C7 O3 Ba2 . . 130.5(8) ?
    C7 O3 Ba1 . . 125.3(8) ?
    Ba2 O3 Ba1 . . 101.4(3) ?
    Ba1 O9 Ba2 . . 99.8(2) ?
    Ba1 O9 H9A . . 111.8 ?
    Ba2 O9 H9A . . 111.8 ?
    Ba1 O9 H9B . . 111.8 ?
    Ba2 O9 H9B . . 111.8 ?
    H9A O9 H9B . . 109.6 ?
    Ba1 O10 Ba2 . 1_556 101.7(2) ?
    Ba1 O10 H10A . . 111.4 ?
    Ba2 O10 H10A 1_556 . 111.4 ?
    Ba1 O10 H10B . . 111.4 ?
    Ba2 O10 H10B 1_556 . 111.4 ?
    H10A O10 H10B . . 109.3 ?
    Ba1 O11 Ba2 . 1_455 106.4(3) ?
    Ba1 O11 H11A . . 110.4 ?
    Ba2 O11 H11A 1_455 . 110.4 ?
    Ba1 O11 H11B . . 110.4 ?
    Ba2 O11 H11B 1_455 . 110.4 ?
    H11A O11 H11B . . 108.7 ?
    Ba2 O12 Ba1 1_455 . 101.6(2) ?
    Ba2 O12 H12A 1_455 . 111.2 ?
    Ba1 O12 H12A . . 111.2 ?
    Ba2 O12 H12B 1_455 . 111.6 ?
    Ba1 O12 H12B . . 111.6 ?
    H12A O12 H12B . . 109.3 ?
    Ba2 O13 Ba1 1_556 . 103.2(2) ?
    Ba2 O13 H13A 1_556 . 111.0 ?
    Ba1 O13 H13A . . 111.0 ?
    Ba2 O13 H13B 1_556 . 111.2 ?
    Ba1 O13 H13B . . 111.1 ?
    H13A O13 H13B . . 109.2 ?
    Ba1 O14 Ba2 . 1_455 103.0(2) ?
    Ba1 O14 H14A . . 111.1 ?
    Ba2 O14 H14A 1_455 . 111.1 ?
    Ba1 O14 H14B . . 111.2 ?
    Ba2 O14 H14B 1_455 . 111.2 ?
    H14A O14 H14B . . 109.2 ?
    Ba2 O15 Ba1 1_556 . 106.1(2) ?
    Ba2 O15 H15A 1_556 . 110.5 ?
    Ba1 O15 H15A . . 110.5 ?
    Ba2 O15 H15B 1_556 . 110.5 ?
    Ba1 O15 H15B . . 110.5 ?
    H15A O15 H15B . . 108.7 ?
    O2 C1 O1 . . 124.8(11) ?
    O2 C1 C2 . . 116.8(10) ?
    O1 C1 C2 . . 118.4(10) ?
    N1 C2 C3 . . 120.7(11) ?
    N1 C2 C1 . . 118.4(11) ?
    C3 C2 C1 . . 120.8(10) ?
    N2 C3 C2 . . 122.4(12) ?
    N2 C3 H3 . . 118.8 ?
    C2 C3 H3 . . 118.8 ?
    N2 C5 C6 . . 121.3(14) ?
    N2 C5 H5 . . 119.3 ?
    C6 C5 H5 . . 119.3 ?
    N1 C6 C5 . . 122.8(13) ?
    N1 C6 H6 . . 118.6 ?
    C5 C6 H6 . . 118.6 ?
    O3 C7 O4 . . 125.7(12) ?
    O3 C7 C8 . . 118.2(11) ?
    O4 C7 C8 . . 116.1(12) ?
    N3 C8 C9 . . 120.3(12) ?
    N3 C8 C7 . . 118.1(11) ?
    C9 C8 C7 . . 121.5(12) ?
    N4 C9 C8 . . 123.2(13) ?
    N4 C9 H9 . . 118.4 ?
    C8 C9 H9 . . 118.4 ?
    N4 C11 C12 . . 122.5(13) ?
    N4 C11 H11 . . 118.8 ?
    C12 C11 H11 . . 118.8 ?
    N3 C12 C11 . . 122.2(12) ?
    N3 C12 H12 . . 118.9 ?
    C11 C12 H12 . . 118.9 ?
    O5 C13 O6 . . 127.8(12) ?
    O5 C13 C14 . . 117.7(11) ?
    O6 C13 C14 . . 114.4(11) ?
    N5 C14 C15 . . 119.5(12) ?
    N5 C14 C13 . . 118.1(11) ?
    C15 C14 C13 . . 122.5(11) ?
    N6 C15 C14 . . 124.9(12) ?
    N6 C15 H15 . . 117.6 ?
    C14 C15 H15 . . 117.6 ?
    N6 C17 C18 . . 122.2(12) ?
    N6 C17 H17 . . 118.9 ?
    C18 C17 H17 . . 118.9 ?
    N5 C18 C17 . . 122.4(13) ?
    N5 C18 H18 . . 118.8 ?
    C17 C18 H18 . . 118.8 ?
    O8 C19 O7 . . 126.1(12) ?
    O8 C19 C20 . . 116.8(11) ?
    O7 C19 C20 . . 116.9(11) ?
    N7 C20 C21 . . 119.9(12) ?
    N7 C20 C19 . . 119.6(11) ?
    C21 C20 C19 . . 120.5(11) ?
    N8 C21 C20 . . 123.6(13) ?
    N8 C21 H21 . . 118.2 ?
    C20 C21 H21 . . 118.2 ?
    N8 C23 C24 . . 122.9(14) ?
    N8 C23 H23 . . 118.6 ?
    C24 C23 H23 . . 118.6 ?
    N7 C24 C23 . . 122.6(14) ?
    N7 C24 H24 . . 118.7 ?
    C23 C24 H24 . . 118.7 ?
loop_
    _geom_torsion_atom_site_label_1
    _geom_torsion_atom_site_label_2
    _geom_torsion_atom_site_label_3
    _geom_torsion_atom_site_label_4
    _geom_torsion_site_symmetry_1
    _geom_torsion_site_symmetry_2
    _geom_torsion_site_symmetry_3
    _geom_torsion_site_symmetry_4
    _geom_torsion
    _geom_torsion_publ_flag
    O1 Ba1 Ba2 O3 . . . . 139.0(4) ?
    O11 Ba1 Ba2 O3 . . . . 11.7(4) ?
    O9 Ba1 Ba2 O3 . . . . -110.2(4) ?
    O15 Ba1 Ba2 O3 . . . . -132.5(4) ?
    O14 Ba1 Ba2 O3 . . . . 96.6(4) ?
    O10 Ba1 Ba2 O3 . . . . -70.1(5) ?
    O13 Ba1 Ba2 O3 . . . . -59.2(3) ?
    O12 Ba1 Ba2 O3 . . . . 60.6(4) ?
    N1 Ba1 Ba2 O3 . . . . 162.4(4) ?
    Ba2 Ba1 Ba2 O3 1_455 . . . 52.2(3) ?
    O1 Ba1 Ba2 O15 . . . 1_554 10.9(3) ?
    O11 Ba1 Ba2 O15 . . . 1_554 -116.4(2) ?
    O9 Ba1 Ba2 O15 . . . 1_554 121.7(3) ?
    O15 Ba1 Ba2 O15 . . . 1_554 99.5(3) ?
    O3 Ba1 Ba2 O15 . . . 1_554 -128.1(4) ?
    O14 Ba1 Ba2 O15 . . . 1_554 -31.5(3) ?
    O10 Ba1 Ba2 O15 . . . 1_554 161.8(4) ?
    O13 Ba1 Ba2 O15 . . . 1_554 172.8(2) ?
    O12 Ba1 Ba2 O15 . . . 1_554 -67.5(2) ?
    N1 Ba1 Ba2 O15 . . . 1_554 34.3(3) ?
    Ba2 Ba1 Ba2 O15 1_455 . . 1_554 -75.88(18) ?
    O1 Ba1 Ba2 O11 . . . 1_655 -132.5(4) ?
    O11 Ba1 Ba2 O11 . . . 1_655 100.2(3) ?
    O9 Ba1 Ba2 O11 . . . 1_655 -21.7(3) ?
    O15 Ba1 Ba2 O11 . . . 1_655 -43.9(2) ?
    O3 Ba1 Ba2 O11 . . . 1_655 88.5(4) ?
    O14 Ba1 Ba2 O11 . . . 1_655 -174.9(3) ?
    O10 Ba1 Ba2 O11 . . . 1_655 18.4(4) ?
    O13 Ba1 Ba2 O11 . . . 1_655 29.4(2) ?
    O12 Ba1 Ba2 O11 . . . 1_655 149.1(2) ?
    N1 Ba1 Ba2 O11 . . . 1_655 -109.1(3) ?
    Ba2 Ba1 Ba2 O11 1_455 . . 1_655 140.71(17) ?
    O11 Ba1 Ba2 O1 . . . . -127.3(4) ?
    O9 Ba1 Ba2 O1 . . . . 110.8(4) ?
    O15 Ba1 Ba2 O1 . . . . 88.6(3) ?
    O3 Ba1 Ba2 O1 . . . . -139.0(4) ?
    O14 Ba1 Ba2 O1 . . . . -42.4(4) ?
    O10 Ba1 Ba2 O1 . . . . 150.9(5) ?
    O13 Ba1 Ba2 O1 . . . . 161.9(3) ?
    O12 Ba1 Ba2 O1 . . . . -78.4(4) ?
    N1 Ba1 Ba2 O1 . . . . 23.4(4) ?
    Ba2 Ba1 Ba2 O1 1_455 . . . -86.8(3) ?
    O1 Ba1 Ba2 O9 . . . . -110.8(4) ?
    O11 Ba1 Ba2 O9 . . . . 121.9(3) ?
    O15 Ba1 Ba2 O9 . . . . -22.3(3) ?
    O3 Ba1 Ba2 O9 . . . . 110.2(4) ?
    O14 Ba1 Ba2 O9 . . . . -153.2(3) ?
    O10 Ba1 Ba2 O9 . . . . 40.1(4) ?
    O13 Ba1 Ba2 O9 . . . . 51.0(3) ?
    O12 Ba1 Ba2 O9 . . . . 170.8(3) ?
    N1 Ba1 Ba2 O9 . . . . -87.4(3) ?
    Ba2 Ba1 Ba2 O9 1_455 . . . 162.4(3) ?
    O1 Ba1 Ba2 O13 . . . 1_554 96.4(4) ?
    O11 Ba1 Ba2 O13 . . . 1_554 -30.9(3) ?
    O9 Ba1 Ba2 O13 . . . 1_554 -152.8(3) ?
    O15 Ba1 Ba2 O13 . . . 1_554 -175.1(3) ?
    O3 Ba1 Ba2 O13 . . . 1_554 -42.6(4) ?
    O14 Ba1 Ba2 O13 . . . 1_554 54.0(3) ?
    O10 Ba1 Ba2 O13 . . . 1_554 -112.8(4) ?
    O13 Ba1 Ba2 O13 . . . 1_554 -101.8(3) ?
    O12 Ba1 Ba2 O13 . . . 1_554 18.0(3) ?
    N1 Ba1 Ba2 O13 . . . 1_554 119.8(3) ?
    Ba2 Ba1 Ba2 O13 1_455 . . 1_554 9.6(2) ?
    O1 Ba1 Ba2 O12 . . . 1_655 -73.5(5) ?
    O11 Ba1 Ba2 O12 . . . 1_655 159.2(4) ?
    O9 Ba1 Ba2 O12 . . . 1_655 37.3(5) ?
    O15 Ba1 Ba2 O12 . . . 1_655 15.0(4) ?
    O3 Ba1 Ba2 O12 . . . 1_655 147.5(5) ?
    O14 Ba1 Ba2 O12 . . . 1_655 -115.9(4) ?
    O10 Ba1 Ba2 O12 . . . 1_655 77.3(5) ?
    O13 Ba1 Ba2 O12 . . . 1_655 88.3(4) ?
    O12 Ba1 Ba2 O12 . . . 1_655 -151.9(6) ?
    N1 Ba1 Ba2 O12 . . . 1_655 -50.2(4) ?
    Ba2 Ba1 Ba2 O12 1_455 . . 1_655 -160.3(4) ?
    O1 Ba1 Ba2 O14 . . . 1_655 -59.0(3) ?
    O11 Ba1 Ba2 O14 . . . 1_655 173.7(2) ?
    O9 Ba1 Ba2 O14 . . . 1_655 51.8(3) ?
    O15 Ba1 Ba2 O14 . . . 1_655 29.5(2) ?
    O3 Ba1 Ba2 O14 . . . 1_655 162.0(4) ?
    O14 Ba1 Ba2 O14 . . . 1_655 -101.4(3) ?
    O10 Ba1 Ba2 O14 . . . 1_655 91.9(4) ?
    O13 Ba1 Ba2 O14 . . . 1_655 102.8(2) ?
    O12 Ba1 Ba2 O14 . . . 1_655 -137.4(2) ?
    N1 Ba1 Ba2 O14 . . . 1_655 -35.6(3) ?
    Ba2 Ba1 Ba2 O14 1_455 . . 1_655 -145.83(17) ?
    O1 Ba1 Ba2 O10 . . . 1_554 61.3(3) ?
    O11 Ba1 Ba2 O10 . . . 1_554 -66.0(2) ?
    O9 Ba1 Ba2 O10 . . . 1_554 172.1(3) ?
    O15 Ba1 Ba2 O10 . . . 1_554 149.8(2) ?
    O3 Ba1 Ba2 O10 . . . 1_554 -77.7(3) ?
    O14 Ba1 Ba2 O10 . . . 1_554 18.9(2) ?
    O10 Ba1 Ba2 O10 . . . 1_554 -147.8(5) ?
    O13 Ba1 Ba2 O10 . . . 1_554 -136.9(2) ?
    O12 Ba1 Ba2 O10 . . . 1_554 -17.1(2) ?
    N1 Ba1 Ba2 O10 . . . 1_554 84.7(3) ?
    Ba2 Ba1 Ba2 O10 1_455 . . 1_554 -25.53(16) ?
    O1 Ba1 Ba2 N3 . . . . 161.6(4) ?
    O11 Ba1 Ba2 N3 . . . . 34.3(3) ?
    O9 Ba1 Ba2 N3 . . . . -87.6(3) ?
    O15 Ba1 Ba2 N3 . . . . -109.9(3) ?
    O3 Ba1 Ba2 N3 . . . . 22.6(4) ?
    O14 Ba1 Ba2 N3 . . . . 119.2(3) ?
    O10 Ba1 Ba2 N3 . . . . -47.5(4) ?
    O13 Ba1 Ba2 N3 . . . . -36.6(3) ?
    O12 Ba1 Ba2 N3 . . . . 83.2(3) ?
    N1 Ba1 Ba2 N3 . . . . -175.0(3) ?
    Ba2 Ba1 Ba2 N3 1_455 . . . 74.8(2) ?
    O1 Ba1 Ba2 Ba1 . . . 1_655 -93.2(3) ?
    O11 Ba1 Ba2 Ba1 . . . 1_655 139.50(17) ?
    O9 Ba1 Ba2 Ba1 . . . 1_655 17.6(3) ?
    O15 Ba1 Ba2 Ba1 . . . 1_655 -4.63(17) ?
    O3 Ba1 Ba2 Ba1 . . . 1_655 127.8(3) ?
    O14 Ba1 Ba2 Ba1 . . . 1_655 -135.59(19) ?
    O10 Ba1 Ba2 Ba1 . . . 1_655 57.7(4) ?
    O13 Ba1 Ba2 Ba1 . . . 1_655 68.66(16) ?
    O12 Ba1 Ba2 Ba1 . . . 1_655 -171.60(17) ?
    N1 Ba1 Ba2 Ba1 . . . 1_655 -69.8(2) ?
    Ba2 Ba1 Ba2 Ba1 1_455 . . 1_655 180.0 ?
    O1 Ba1 N1 C6 . . . . 175.3(12) ?
    O11 Ba1 N1 C6 . . . . -70.4(12) ?
    O9 Ba1 N1 C6 . . . . 117.2(11) ?
    O15 Ba1 N1 C6 . . . . 45.6(11) ?
    O3 Ba1 N1 C6 . . . . 171.4(10) ?
    O14 Ba1 N1 C6 . . . . -74.5(11) ?
    O10 Ba1 N1 C6 . . . . -1.7(12) ?
    O13 Ba1 N1 C6 . . . . 55.0(13) ?
    O12 Ba1 N1 C6 . . . . -123.5(11) ?
    Ba2 Ba1 N1 C6 . . . . 157.4(11) ?
    Ba2 Ba1 N1 C6 1_455 . . . -83.8(11) ?
    O1 Ba1 N1 C2 . . . . -1.8(8) ?
    O11 Ba1 N1 C2 . . . . 112.5(9) ?
    O9 Ba1 N1 C2 . . . . -59.9(9) ?
    O15 Ba1 N1 C2 . . . . -131.5(9) ?
    O3 Ba1 N1 C2 . . . . -5.7(10) ?
    O14 Ba1 N1 C2 . . . . 108.4(9) ?
    O10 Ba1 N1 C2 . . . . -178.8(9) ?
    O13 Ba1 N1 C2 . . . . -122.1(8) ?
    O12 Ba1 N1 C2 . . . . 59.4(9) ?
    Ba2 Ba1 N1 C2 . . . . -19.7(9) ?
    Ba2 Ba1 N1 C2 1_455 . . . 99.1(9) ?
    O3 Ba2 N3 C8 . . . . -2.1(8) ?
    O15 Ba2 N3 C8 1_554 . . . 112.3(9) ?
    O11 Ba2 N3 C8 1_655 . . . -130.5(10) ?
    O1 Ba2 N3 C8 . . . . -5.0(11) ?
    O9 Ba2 N3 C8 . . . . -59.5(9) ?
    O13 Ba2 N3 C8 1_554 . . . 110.3(9) ?
    O12 Ba2 N3 C8 1_655 . . . -178.2(9) ?
    O14 Ba2 N3 C8 1_655 . . . -121.8(9) ?
    O10 Ba2 N3 C8 1_554 . . . 60.2(9) ?
    Ba1 Ba2 N3 C8 . . . . -19.6(9) ?
    Ba1 Ba2 N3 C8 1_655 . . . -137.5(9) ?
    O3 Ba2 N3 C12 . . . . 175.7(12) ?
    O15 Ba2 N3 C12 1_554 . . . -69.9(12) ?
    O11 Ba2 N3 C12 1_655 . . . 47.3(11) ?
    O1 Ba2 N3 C12 . . . . 172.8(10) ?
    O9 Ba2 N3 C12 . . . . 118.4(11) ?
    O13 Ba2 N3 C12 1_554 . . . -71.9(11) ?
    O12 Ba2 N3 C12 1_655 . . . -0.3(11) ?
    O14 Ba2 N3 C12 1_655 . . . 56.0(12) ?
    O10 Ba2 N3 C12 1_554 . . . -121.9(11) ?
    Ba1 Ba2 N3 C12 . . . . 158.2(11) ?
    Ba1 Ba2 N3 C12 1_655 . . . 40.4(11) ?
    O11 Ba1 O1 C1 . . . . -125.4(10) ?
    O9 Ba1 O1 C1 . . . . 116.7(11) ?
    O15 Ba1 O1 C1 . . . . 54.1(10) ?
    O3 Ba1 O1 C1 . . . . -175.8(11) ?
    O14 Ba1 O1 C1 . . . . -54.1(10) ?
    O10 Ba1 O1 C1 . . . . 15.7(15) ?
    O13 Ba1 O1 C1 . . . . 133.5(9) ?
    O12 Ba1 O1 C1 . . . . -109.5(10) ?
    N1 Ba1 O1 C1 . . . . 7.4(9) ?
    Ba2 Ba1 O1 C1 . . . . 158.9(12) ?
    Ba2 Ba1 O1 C1 1_455 . . . -91.0(10) ?
    O11 Ba1 O1 Ba2 . . . . 75.7(4) ?
    O9 Ba1 O1 Ba2 . . . . -42.2(3) ?
    O15 Ba1 O1 Ba2 . . . . -104.9(3) ?
    O3 Ba1 O1 Ba2 . . . . 25.3(3) ?
    O14 Ba1 O1 Ba2 . . . . 147.0(3) ?
    O10 Ba1 O1 Ba2 . . . . -143.3(6) ?
    O13 Ba1 O1 Ba2 . . . . -25.4(5) ?
    O12 Ba1 O1 Ba2 . . . . 91.5(3) ?
    N1 Ba1 O1 Ba2 . . . . -151.5(4) ?
    Ba2 Ba1 O1 Ba2 1_455 . . . 110.1(2) ?
    O3 Ba2 O1 C1 . . . . 173.6(10) ?
    O15 Ba2 O1 C1 1_554 . . . 30.4(9) ?
    O11 Ba2 O1 C1 1_655 . . . -92.3(10) ?
    O9 Ba2 O1 C1 . . . . -117.8(10) ?
    O13 Ba2 O1 C1 1_554 . . . 88.1(10) ?
    O12 Ba2 O1 C1 1_655 . . . -12.5(11) ?
    O14 Ba2 O1 C1 1_655 . . . -41.3(9) ?
    O10 Ba2 O1 C1 1_554 . . . 93.3(10) ?
    N3 Ba2 O1 C1 . . . . 176.1(9) ?
    Ba1 Ba2 O1 C1 . . . . -160.1(11) ?
    Ba1 Ba2 O1 C1 1_655 . . . -55.0(10) ?
    O3 Ba2 O1 Ba1 . . . . -26.3(3) ?
    O15 Ba2 O1 Ba1 1_554 . . . -169.5(3) ?
    O11 Ba2 O1 Ba1 1_655 . . . 67.8(4) ?
    O9 Ba2 O1 Ba1 . . . . 42.4(3) ?
    O13 Ba2 O1 Ba1 1_554 . . . -111.8(3) ?
    O12 Ba2 O1 Ba1 1_655 . . . 147.6(2) ?
    O14 Ba2 O1 Ba1 1_655 . . . 118.8(3) ?
    O10 Ba2 O1 Ba1 1_554 . . . -106.6(3) ?
    N3 Ba2 O1 Ba1 . . . . -23.8(5) ?
    Ba1 Ba2 O1 Ba1 1_655 . . . 105.1(2) ?
    O15 Ba2 O3 C7 1_554 . . . -123.5(11) ?
    O11 Ba2 O3 C7 1_655 . . . 57.0(12) ?
    O1 Ba2 O3 C7 . . . . -173.3(12) ?
    O9 Ba2 O3 C7 . . . . 119.2(12) ?
    O13 Ba2 O3 C7 1_554 . . . -51.2(11) ?
    O12 Ba2 O3 C7 1_655 . . . 19.2(15) ?
    O14 Ba2 O3 C7 1_655 . . . 136.0(11) ?
    O10 Ba2 O3 C7 1_554 . . . -106.1(11) ?
    N3 Ba2 O3 C7 . . . . 9.1(11) ?
    Ba1 Ba2 O3 C7 . . . . 161.3(13) ?
    Ba1 Ba2 O3 C7 1_655 . . . 81.7(12) ?
    O15 Ba2 O3 Ba1 1_554 . . . 75.2(4) ?
    O11 Ba2 O3 Ba1 1_655 . . . -104.3(3) ?
    O1 Ba2 O3 Ba1 . . . . 25.4(3) ?
    O9 Ba2 O3 Ba1 . . . . -42.1(3) ?
    O13 Ba2 O3 Ba1 1_554 . . . 147.5(3) ?
    O12 Ba2 O3 Ba1 1_655 . . . -142.2(5) ?
    O14 Ba2 O3 Ba1 1_655 . . . -25.3(5) ?
    O10 Ba2 O3 Ba1 1_554 . . . 92.6(3) ?
    N3 Ba2 O3 Ba1 . . . . -152.2(4) ?
    Ba1 Ba2 O3 Ba1 1_655 . . . -79.6(3) ?
    O1 Ba1 O3 C7 . . . . 171.1(11) ?
    O11 Ba1 O3 C7 . . . . 28.6(10) ?
    O9 Ba1 O3 C7 . . . . -119.5(11) ?
    O15 Ba1 O3 C7 . . . . -94.2(11) ?
    O14 Ba1 O3 C7 . . . . 87.2(11) ?
    O10 Ba1 O3 C7 . . . . -14.0(11) ?
    O13 Ba1 O3 C7 . . . . -43.8(10) ?
    O12 Ba1 O3 C7 . . . . 90.6(10) ?
    N1 Ba1 O3 C7 . . . . 174.5(10) ?
    Ba2 Ba1 O3 C7 . . . . -162.6(12) ?
    Ba2 Ba1 O3 C7 1_455 . . . 62.3(10) ?
    O1 Ba1 O3 Ba2 . . . . -26.3(3) ?
    O11 Ba1 O3 Ba2 . . . . -168.8(3) ?
    O9 Ba1 O3 Ba2 . . . . 43.1(3) ?
    O15 Ba1 O3 Ba2 . . . . 68.4(4) ?
    O14 Ba1 O3 Ba2 . . . . -110.2(3) ?
    O10 Ba1 O3 Ba2 . . . . 148.6(2) ?
    O13 Ba1 O3 Ba2 . . . . 118.8(3) ?
    O12 Ba1 O3 Ba2 . . . . -106.7(3) ?
    N1 Ba1 O3 Ba2 . . . . -22.9(5) ?
    Ba2 Ba1 O3 Ba2 1_455 . . . -135.1(2) ?
    O1 Ba1 O9 Ba2 . . . . 41.9(2) ?
    O11 Ba1 O9 Ba2 . . . . -80.6(3) ?
    O15 Ba1 O9 Ba2 . . . . 158.3(3) ?
    O3 Ba1 O9 Ba2 . . . . -41.0(2) ?
    O14 Ba1 O9 Ba2 . . . . 65.4(6) ?
    O10 Ba1 O9 Ba2 . . . . -161.4(2) ?
    O13 Ba1 O9 Ba2 . . . . -125.4(3) ?
    O12 Ba1 O9 Ba2 . . . . -10.3(4) ?
    N1 Ba1 O9 Ba2 . . . . 93.6(3) ?
    Ba2 Ba1 O9 Ba2 1_455 . . . -36.9(5) ?
    O3 Ba2 O9 Ba1 . . . . 42.5(2) ?
    O15 Ba2 O9 Ba1 1_554 . . . -80.5(3) ?
    O11 Ba2 O9 Ba1 1_655 . . . 158.7(3) ?
    O1 Ba2 O9 Ba1 . . . . -41.0(2) ?
    O13 Ba2 O9 Ba1 1_554 . . . 67.9(6) ?
    O12 Ba2 O9 Ba1 1_655 . . . -162.6(2) ?
    O14 Ba2 O9 Ba1 1_655 . . . -124.8(3) ?
    O10 Ba2 O9 Ba1 1_554 . . . -8.9(3) ?
    N3 Ba2 O9 Ba1 . . . . 93.2(3) ?
    Ba1 Ba2 O9 Ba1 1_655 . . . -163.9(2) ?
    O1 Ba1 O10 Ba2 . . . 1_556 86.2(7) ?
    O11 Ba1 O10 Ba2 . . . 1_556 -125.2(3) ?
    O9 Ba1 O10 Ba2 . . . 1_556 -4.2(3) ?
    O15 Ba1 O10 Ba2 . . . 1_556 41.9(2) ?
    O3 Ba1 O10 Ba2 . . . 1_556 -79.9(3) ?
    O14 Ba1 O10 Ba2 . . . 1_556 158.5(3) ?
    O13 Ba1 O10 Ba2 . . . 1_556 -45.2(2) ?
    O12 Ba1 O10 Ba2 . . . 1_556 -155.7(2) ?
    N1 Ba1 O10 Ba2 . . . 1_556 93.2(3) ?
    Ba2 Ba1 O10 Ba2 . . . 1_556 -32.3(5) ?
    Ba2 Ba1 O10 Ba2 1_455 . . 1_556 -161.9(2) ?
    O1 Ba1 O11 Ba2 . . . 1_455 63.1(4) ?
    O9 Ba1 O11 Ba2 . . . 1_455 148.9(2) ?
    O15 Ba1 O11 Ba2 . . . 1_455 -116.3(3) ?
    O3 Ba1 O11 Ba2 . . . 1_455 112.9(3) ?
    O14 Ba1 O11 Ba2 . . . 1_455 -17.6(2) ?
    O10 Ba1 O11 Ba2 . . . 1_455 -102.8(3) ?
    O13 Ba1 O11 Ba2 . . . 1_455 -165.8(3) ?
    O12 Ba1 O11 Ba2 . . . 1_455 45.1(3) ?
    N1 Ba1 O11 Ba2 . . . 1_455 -21.6(6) ?
    Ba2 Ba1 O11 Ba2 . . . 1_455 105.4(2) ?
    O1 Ba1 O12 Ba2 . . . 1_455 151.1(3) ?
    O11 Ba1 O12 Ba2 . . . 1_455 -43.1(2) ?
    O9 Ba1 O12 Ba2 . . . 1_455 -161.2(2) ?
    O15 Ba1 O12 Ba2 . . . 1_455 62.6(9) ?
    O3 Ba1 O12 Ba2 . . . 1_455 -130.6(3) ?
    O14 Ba1 O12 Ba2 . . . 1_455 45.9(2) ?
    O10 Ba1 O12 Ba2 . . . 1_455 -9.8(4) ?
    O13 Ba1 O12 Ba2 . . . 1_455 -77.0(3) ?
    N1 Ba1 O12 Ba2 . . . 1_455 101.8(3) ?
    Ba2 Ba1 O12 Ba2 . . . 1_455 -167.9(2) ?
    O1 Ba1 O13 Ba2 . . . 1_556 -111.2(3) ?
    O11 Ba1 O13 Ba2 . . . 1_556 121.5(3) ?
    O9 Ba1 O13 Ba2 . . . 1_556 -95.3(3) ?
    O15 Ba1 O13 Ba2 . . . 1_556 -17.4(2) ?
    O3 Ba1 O13 Ba2 . . . 1_556 -160.6(3) ?
    O14 Ba1 O13 Ba2 . . . 1_556 78.9(3) ?
    O10 Ba1 O13 Ba2 . . . 1_556 47.0(2) ?
    O12 Ba1 O13 Ba2 . . . 1_556 151.9(2) ?
    N1 Ba1 O13 Ba2 . . . 1_556 -26.4(5) ?
    Ba2 Ba1 O13 Ba2 . . . 1_556 -127.36(19) ?
    Ba2 Ba1 O13 Ba2 1_455 . . 1_556 112.63(19) ?
    O1 Ba1 O14 Ba2 . . . 1_455 -114.2(3) ?
    O11 Ba1 O14 Ba2 . . . 1_455 16.9(2) ?
    O9 Ba1 O14 Ba2 . . . 1_455 -135.3(5) ?
    O15 Ba1 O14 Ba2 . . . 1_455 138.9(2) ?
    O3 Ba1 O14 Ba2 . . . 1_455 -42.1(4) ?
    O10 Ba1 O14 Ba2 . . . 1_455 85.7(3) ?
    O13 Ba1 O14 Ba2 . . . 1_455 58.5(4) ?
    O12 Ba1 O14 Ba2 . . . 1_455 -45.8(2) ?
    N1 Ba1 O14 Ba2 . . . 1_455 -165.7(4) ?
    Ba2 Ba1 O14 Ba2 . . . 1_455 -88.4(2) ?
    O1 Ba1 O15 Ba2 . . . 1_556 149.8(3) ?
    O11 Ba1 O15 Ba2 . . . 1_556 -30.7(4) ?
    O9 Ba1 O15 Ba2 . . . 1_556 93.2(3) ?
    O3 Ba1 O15 Ba2 . . . 1_556 69.9(4) ?
    O14 Ba1 O15 Ba2 . . . 1_556 -111.3(3) ?
    O10 Ba1 O15 Ba2 . . . 1_556 -45.1(2) ?
    O13 Ba1 O15 Ba2 . . . 1_556 17.9(2) ?
    O12 Ba1 O15 Ba2 . . . 1_556 -126.1(7) ?
    N1 Ba1 O15 Ba2 . . . 1_556 -168.7(4) ?
    Ba2 Ba1 O15 Ba2 . . . 1_556 108.1(2) ?
    Ba2 Ba1 O15 Ba2 1_455 . . 1_556 -77.5(3) ?
    Ba1 O1 C1 O2 . . . . 168.9(9) ?
    Ba2 O1 C1 O2 . . . . -36.7(17) ?
    Ba1 O1 C1 C2 . . . . -11.6(16) ?
    Ba2 O1 C1 C2 . . . . 142.7(9) ?
    C6 N1 C2 C3 . . . . 4(2) ?
    Ba1 N1 C2 C3 . . . . -178.6(11) ?
    C6 N1 C2 C1 . . . . -179.5(12) ?
    Ba1 N1 C2 C1 . . . . -2.1(14) ?
    O2 C1 C2 N1 . . . . -172.2(12) ?
    O1 C1 C2 N1 . . . . 8.3(17) ?
    O2 C1 C2 C3 . . . . 4.3(19) ?
    O1 C1 C2 C3 . . . . -175.2(13) ?
    C5 N2 C3 C2 . . . . 3(2) ?
    N1 C2 C3 N2 . . . . -4(2) ?
    C1 C2 C3 N2 . . . . 179.2(13) ?
    C3 N2 C5 C6 . . . . -2(2) ?
    C2 N1 C6 C5 . . . . -3(2) ?
    Ba1 N1 C6 C5 . . . . 180.0(11) ?
    N2 C5 C6 N1 . . . . 2(3) ?
    Ba2 O3 C7 O4 . . . . 168.8(10) ?
    Ba1 O3 C7 O4 . . . . -34(2) ?
    Ba2 O3 C7 C8 . . . . -14.4(18) ?
    Ba1 O3 C7 C8 . . . . 143.0(9) ?
    C12 N3 C8 C9 . . . . 3.1(19) ?
    Ba2 N3 C8 C9 . . . . -178.9(10) ?
    C12 N3 C8 C7 . . . . 179.2(12) ?
    Ba2 N3 C8 C7 . . . . -2.7(15) ?
    O3 C7 C8 N3 . . . . 10.2(19) ?
    O4 C7 C8 N3 . . . . -172.7(12) ?
    O3 C7 C8 C9 . . . . -173.7(13) ?
    O4 C7 C8 C9 . . . . 3(2) ?
    C11 N4 C9 C8 . . . . 1(2) ?
    N3 C8 C9 N4 . . . . -3(2) ?
    C7 C8 C9 N4 . . . . -179.0(14) ?
    C9 N4 C11 C12 . . . . 1(2) ?
    C8 N3 C12 C11 . . . . -1(2) ?
    Ba2 N3 C12 C11 . . . . -178.9(11) ?
    N4 C11 C12 N3 . . . . -1(3) ?
    C18 N5 C14 C15 . . . . -1.2(19) ?
    C18 N5 C14 C13 . . . . 177.9(13) ?
    O5 C13 C14 N5 . . . . -0.9(18) ?
    O6 C13 C14 N5 . . . . -178.8(12) ?
    O5 C13 C14 C15 . . . . 178.1(12) ?
    O6 C13 C14 C15 . . . . 0.2(19) ?
    C17 N6 C15 C14 . . . . 1(2) ?
    N5 C14 C15 N6 . . . . 0(2) ?
    C13 C14 C15 N6 . . . . -178.9(14) ?
    C15 N6 C17 C18 . . . . -2(2) ?
    C14 N5 C18 C17 . . . . 1(2) ?
    N6 C17 C18 N5 . . . . 1(3) ?
    C24 N7 C20 C21 . . . . -2(2) ?
    C24 N7 C20 C19 . . . . 178.0(13) ?
    O8 C19 C20 N7 . . . . -173.2(13) ?
    O7 C19 C20 N7 . . . . 2.0(19) ?
    O8 C19 C20 C21 . . . . 7.2(19) ?
    O7 C19 C20 C21 . . . . -177.6(13) ?
    C23 N8 C21 C20 . . . . 1(2) ?
    N7 C20 C21 N8 . . . . 1(2) ?
    C19 C20 C21 N8 . . . . -179.1(14) ?
    C21 N8 C23 C24 . . . . -3(2) ?
    C20 N7 C24 C23 . . . . 1(2) ?
    N8 C23 C24 N7 . . . . 2(3) ?
loop_
    _geom_hbond_atom_site_label_D
    _geom_hbond_atom_site_label_H
    _geom_hbond_atom_site_label_A
    _geom_hbond_site_symmetry_A
    _geom_hbond_distance_DH
    _geom_hbond_distance_HA
    _geom_hbond_distance_DA
    _geom_hbond_angle_DHA
    O10 H10A O7 . 0.85 2.23 3.000(13) 152
    O10 H10B O5 . 0.85 1.92 2.769(11) 177
    O11 H11A O4 . 0.85 1.88 2.669(12) 153
    O11 H11B O5 . 0.85 2.04 2.861(12) 163
    O11 H11B N5 . 0.85 2.62 3.191(14) 126
    O13 H13A N5 . 0.85 2.14 2.983(14) 175
    O14 H14A O8 . 0.85 1.87 2.685(12) 160
    O9 H9A O7 1_655 0.85 1.88 2.677(12) 155
    O9 H9B O5 1_655 0.85 1.89 2.689(12) 156
    O13 H13B O6 1_655 0.85 1.93 2.729(12) 157
    O15 H15A O7 1_655 0.85 2.04 2.860(12) 161
    O15 H15A N7 1_655 0.85 2.62 3.208(14) 127
    O12 H12A O7 1_554 0.85 1.96 2.811(12) 179
    O12 H12B O5 1_554 0.85 2.26 3.018(12) 149
    O14 H14B N7 1_554 0.85 2.18 3.028(13) 174
    O15 H15B O2 1_556 0.85 1.90 2.676(11) 152
