# Supplementary material for: Poly[[hepta-μ2-aqua-bis­(μ2-pyrazine-2-carboxyl­ato)dibarium] bis­(pyrazine-2-carboxyl­ate)]
Source: Acta Crystallogr Sect E Struct Rep Online. 2011 Jan 29;67(Pt 2):m283–4. doi: 10.1107/S1600536811003023 (PMC3051667; doi:10.1107/S1600536811003023)
Supplement: Supplementary file 2 [file e-67-0m283-Isup2.hkl]

# 
# h,k,l, Fc-squared, Fo-squared, sigma(Fo-squared) and status flag 
# 
data_I
_shelx_title ' 070530f in P2(1)' 
_shelx_refln_list_code          4 
_shelx_F_calc_maximum      229.85 
_exptl_crystal_F_000       868.00 
_reflns_d_resolution_high  0.8407 
 
loop_ 
 _symmetry_equiv_pos_as_xyz 
 'x, y, z' 
 '-x, y+1/2, -z' 
 
_cell_length_a     7.5652 
_cell_length_b    29.2634 
_cell_length_c     7.6067 
_cell_angle_alpha  90.000 
_cell_angle_beta  118.741 
_cell_angle_gamma  90.000 
 
_shelx_F_squared_multiplier     1.000 
 
loop_ 
 _refln_index_h 
 _refln_index_k 
 _refln_index_l 
 _refln_F_squared_calc 
 _refln_F_squared_meas 
 _refln_F_squared_sigma 
 _refln_observed_status 
   0 -34   0     1914.76     2425.92    211.38 o 
   1 -34   0      527.42      518.53     85.56 o 
   1 -33   0      200.02      232.42     65.61 o 
   2 -33   0      451.22      594.91     87.63 o 
   0 -32   0     3324.17     3611.58    262.88 o 
   1 -32   0      985.37     1102.25    109.43 o 
   2 -32   0      621.82      630.98     87.78 o 
   3 -32   0      464.92      644.45    113.41 o 
   1 -31   0      755.75      820.11     96.88 o 
   2 -31   0      579.80      759.18     93.08 o 
   3 -31   0     2651.93     2461.81    153.29 o 
   0 -30   0     4728.45     4706.93    305.61 o 
   1 -30   0     1545.93     1573.51    113.37 o 
   2 -30   0      993.83     1216.00    105.35 o 
   3 -30   0      909.94     1072.45    109.72 o 
   4 -30   0      690.37      833.55    140.63 o 
   1 -29   0     2047.09     2128.19    191.82 o 
   2 -29   0     1703.19     1699.35    129.43 o 
   3 -29   0     2410.80     2198.05    138.21 o 
   4 -29   0     1450.86     1537.15    182.95 o 
   0 -28   0     3383.02     3310.66    236.93 o 
   1 -28   0     1355.11     1782.01    116.77 o 
   2 -28   0     1336.43     1350.82    126.75 o 
   3 -28   0     1326.26     1250.20    101.66 o 
   4 -28   0     1620.09     1654.66    165.04 o 
   1 -27   0     4480.30     4818.26    212.63 o 
   2 -27   0     1484.33     1406.89    102.57 o 
   3 -27   0     1753.82     1568.03    156.32 o 
   4 -27   0     1323.79     1416.03    150.02 o 
   0 -26   0     4453.87     4499.62    281.31 o 
   1 -26   0     2801.15     3109.46    225.31 o 
   2 -26   0     1440.30     1457.30     80.54 o 
   3 -26   0      241.70      207.83     55.96 o 
   4 -26   0     2470.68     2045.17    180.62 o 
   5 -26   0     1505.83     1490.24    159.31 o 
   1 -25   0     3660.63     3766.58    137.86 o 
   2 -25   0     1475.68     1359.12     76.26 o 
   3 -25   0     1879.47     1509.00    104.37 o 
   4 -25   0      717.33      953.02    130.20 o 
   5 -25   0      504.97      644.05    118.08 o 
   0 -24   0     5326.85     5544.71    215.00 o 
   1 -24   0      658.77      953.80     61.39 o 
   2 -24   0     2433.26     2292.48    149.61 o 
   3 -24   0      607.48      745.20    142.18 o 
   4 -24   0     2303.82     2153.95    177.11 o 
   5 -24   0     2494.44     2149.15    189.45 o 
   1 -23   0     3960.59     3796.07    114.43 o 
   2 -23   0     2907.58     2959.39    178.02 o 
   3 -23   0     1901.56     1718.44    106.63 o 
   4 -23   0      394.54      426.13     86.59 o 
   5 -23   0      165.69      270.96     83.54 o 
   0 -22   0     1568.52     1839.34     98.99 o 
   1 -22   0      714.07     1114.07     64.26 o 
   2 -22   0     4149.47     3926.28    138.13 o 
   3 -22   0      216.61      210.50     51.09 o 
   4 -22   0     3642.08     3438.54    230.84 o 
   5 -22   0     4063.44     3484.63    243.48 o 
   6 -22   0      327.49      364.31     99.02 o 
   1 -21   0     9379.62     8888.71    215.89 o 
   2 -21   0     4462.12     4294.48    144.52 o 
   3 -21   0      794.96      734.02     72.71 o 
   4 -21   0      481.75      499.45     89.42 o 
   5 -21   0      612.27      848.88    121.12 o 
   6 -21   0      281.55      302.23     86.22 o 
   0 -20   0       29.49       17.23     30.01 o 
   1 -20   0     1469.69     1966.18     92.76 o 
   2 -20   0     4384.16     4534.32    158.36 o 
   3 -20   0      144.12       85.23     33.74 o 
   4 -20   0     4549.28     3984.18    247.40 o 
   5 -20   0     4617.92     4425.67    280.33 o 
   6 -20   0      365.48      321.17     92.57 o 
   1 -19   0     7131.12     6546.43    166.60 o 
   2 -19   0     7795.49     7164.50    209.75 o 
   3 -19   0       43.45       15.12     25.78 o 
   4 -19   0       53.96      111.87     51.39 o 
   5 -19   0      678.75     1049.83    120.35 o 
   6 -19   0      185.41      158.57     72.04 o 
   0 -18   0     5390.93     5483.20    200.02 o 
   1 -18   0     2338.55     2788.27    110.14 o 
   2 -18   0     6491.78     6285.01    182.09 o 
   3 -18   0       41.27        6.55     37.67 o 
   4 -18   0     6413.05     6271.69    338.64 o 
   5 -18   0     6138.48     5950.02    338.75 o 
   6 -18   0      228.26       92.73     66.15 o 
   1 -17   0    14306.14    13859.20    307.39 o 
   2 -17   0     6684.80     6723.88    287.84 o 
   3 -17   0      245.54      122.81     48.14 o 
   4 -17   0      873.54     1061.91    108.48 o 
   5 -17   0      778.53     1341.87    131.34 o 
   6 -17   0       16.21      -17.60     50.36 o 
   0 -16   0    12095.16    12358.17    385.87 o 
   1 -16   0     2733.17     3145.69    104.13 o 
   2 -16   0     8445.41     8747.23    326.59 o 
   3 -16   0      222.15      298.93     59.08 o 
   4 -16   0     6251.17     6461.75    338.75 o 
   5 -16   0     6410.89     6204.39    342.62 o 
   6 -16   0      106.85      179.37     74.51 o 
   7 -16   0      924.72     1064.23    152.81 o 
   1 -15   0    11220.84    10629.88    273.02 o 
   2 -15   0     5995.44     6133.90    255.66 o 
   3 -15   0     1727.99     1677.78    126.18 o 
   4 -15   0      229.88      473.24     78.59 o 
   5 -15   0      714.39      840.31    109.87 o 
   6 -15   0      281.26      312.24     84.01 o 
   7 -15   0     1299.01     1337.43    152.55 o 
   0 -14   0    11326.90    11707.36    361.46 o 
   1 -14   0     2017.42     2496.37    108.23 o 
   2 -14   0     7005.63     6307.47    215.91 o 
   3 -14   0      172.74      170.91     45.56 o 
   4 -14   0     9716.77     9909.95    472.41 o 
   5 -14   0     4383.71     4103.13    251.94 o 
   6 -14   0      300.17      303.78     77.87 o 
   7 -14   0     1132.94     1093.44    152.96 o 
   1 -13   0    14588.50    14153.39    344.31 o 
   2 -13   0     3366.97     3192.71    123.59 o 
   3 -13   0     4003.55     4006.47    218.40 o 
   4 -13   0      570.10      667.43     89.23 o 
   5 -13   0     1310.48     1356.73    125.82 o 
   6 -13   0      833.94      884.38    124.27 o 
   7 -13   0     1728.09     1941.44    182.12 o 
   0 -12   0      151.68      137.94     45.54 o 
   1 -12   0     1456.98     2110.71     90.00 o 
   2 -12   0     4856.87     4519.93    128.30 o 
   3 -12   0     2109.46     2169.74    138.98 o 
   4 -12   0    10035.01    10044.38    474.42 o 
   5 -12   0     3669.49     3708.19    231.82 o 
   6 -12   0      705.76      766.36    116.73 o 
   7 -12   0      616.36      880.82    139.18 o 
   1 -11   0    22540.76    22066.24    516.72 o 
   2 -11   0    17461.83    17164.98    423.49 o 
   3 -11   0     5982.01     6214.78    334.75 o 
   4 -11   0      453.22      490.16     75.60 o 
   5 -11   0     1035.76     1152.94    114.46 o 
   6 -11   0     2470.90     2437.17    189.65 o 
   7 -11   0     1451.31     1835.39    175.67 o 
   0 -10   0    17967.84    16631.33    492.71 o 
   1 -10   0     4758.33     4902.08    133.24 o 
   2 -10   0     7547.18     7745.26    203.70 o 
   3 -10   0     2954.82     3120.07    115.51 o 
   4 -10   0     5539.27     6214.51    317.28 o 
   5 -10   0     5570.93     5937.90    322.28 o 
   6 -10   0     1621.10     1695.58    154.97 o 
   7 -10   0      801.17     1181.84    154.87 o 
   1  -9   0    10764.57    10298.39    218.63 o 
   2  -9   0    12391.05    12681.71    387.51 o 
   3  -9   0     9675.93    10139.92    419.77 o 
   4  -9   0     1739.65     2119.76     94.77 o 
   5  -9   0     1071.68     1418.77    125.97 o 
   6  -9   0     1692.07     1835.33    159.57 o 
   7  -9   0     1770.79     2259.38    196.05 o 
   0  -8   0    20210.25    19888.25    569.93 o 
   1  -8   0     2887.35     3060.14     74.06 o 
   2  -8   0    14538.57    15158.13    458.58 o 
   3  -8   0     1538.11     1730.77     74.12 o 
   4  -8   0     4836.84     5252.20    189.26 o 
   5  -8   0     4566.57     4475.27    259.43 o 
   6  -8   0     1403.27     1575.08    144.29 o 
   7  -8   0     1410.41     1597.79    159.83 o 
   1  -7   0     6864.22     6735.92    146.69 o 
   2  -7   0     9896.94    10628.05    327.22 o 
   3  -7   0     8961.48     9569.08    305.28 o 
   4  -7   0     2410.44     2495.17    106.54 o 
   5  -7   0     1535.35     1861.70    143.67 o 
   6  -7   0     3565.75     3688.99    241.47 o 
   7  -7   0     1175.71     1390.28    147.54 o 
   0  -6   0    29305.36    26196.42    761.54 o 
   1  -6   0     7300.77     7606.67    187.40 o 
   2  -6   0    13792.83    14332.28    434.29 o 
   3  -6   0     5460.93     6131.17    205.24 o 
   4  -6   0     1652.77     1827.94     87.10 o 
   5  -6   0     2415.56     2584.67    119.78 o 
   6  -6   0     1544.71     1763.24    154.15 o 
   7  -6   0     2085.15     2146.88    186.40 o 
   1  -5   0     1964.81     2238.65     77.15 o 
   2  -5   0     6539.40     7089.80    224.15 o 
   3  -5   0    16056.35    17926.70    547.16 o 
   4  -5   0     3216.64     3334.71    133.15 o 
   5  -5   0     2216.68     2267.79    109.80 o 
   6  -5   0     4235.09     4852.30    289.00 o 
   7  -5   0      493.29      438.67     99.28 o 
   0  -4   0     8857.73     7727.54    232.39 o 
   1  -4   0     4565.74     4980.91    218.04 o 
   2  -4   0     3537.93     3365.65    115.78 o 
   3  -4   0     4944.70     5351.08    183.46 o 
   4  -4   0     2273.00     2553.50    114.10 o 
   5  -4   0     1555.65     1554.18    108.32 o 
   6  -4   0     2745.97     2947.61    208.23 o 
   7  -4   0      688.36      723.11    121.12 o 
   1  -3   0     2114.72     2481.34     81.85 o 
   2  -3   0    18532.59    19521.67    583.69 o 
   3  -3   0    21317.13    22239.42    786.10 o 
   4  -3   0     4351.30     4308.92    162.84 o 
   5  -3   0     1621.09     1558.31     87.38 o 
   6  -3   0     6761.69     6989.43    378.74 o 
   7  -3   0      773.63      648.80    116.37 o 
   0  -2   0    52833.18    35401.34   1425.99 o 
   1  -2   0     8641.01     8978.67    270.39 o 
   2  -2   0     2058.26     2029.56     77.11 o 
   3  -2   0     5685.78     6093.08    205.85 o 
   4  -2   0     1588.32     1640.14     81.93 o 
   5  -2   0      737.26      729.85     62.22 o 
   6  -2   0     2418.72     2492.49    128.12 o 
   7  -2   0     1351.10     1276.18    142.85 o 
   1  -1   0     1637.39     1774.88     94.78 o 
   2  -1   0    21611.70    22115.87    966.02 o 
   3  -1   0    29800.27    28962.14   1270.24 o 
   4  -1   0     1792.16     1577.29     81.10 o 
   5  -1   0      751.65      637.20     62.36 o 
   6  -1   0     3273.62     3447.64    205.86 o 
   7  -1   0      961.50     1197.37    137.07 o 
   1   0   0     5640.42     5456.56    247.81 o 
   2   0   0     1503.89     1450.45     89.49 o 
   3   0   0     8118.75     9568.62    451.35 o 
   4   0   0     3310.54     3310.51    195.64 o 
   5   0   0        7.36       31.65     27.37 o 
   6   0   0     2894.90     2907.56    142.95 o 
   7   0   0     2497.55     2280.80    192.13 o 
   1   1   0     1774.97     1976.32    101.97 o 
   2   1   0    23222.70    26326.91   1150.62 o 
   3   1   0    29411.57    31068.30   1366.90 o 
   4   1   0     1599.29     1416.65    113.12 o 
   5   1   0      728.53      635.53     79.58 o 
   6   1   0     3560.54     3681.42    227.04 o 
   7   1   0      952.11     1100.66     94.36 o 
   1   2   0     8637.24     7500.59    340.65 o 
   2   2   0     2065.31     1992.89    119.06 o 
   3   2   0     5875.17     6771.44    338.80 o 
   4   2   0     1505.96     1848.44    135.42 o 
   5   2   0      769.99      800.73    103.63 o 
   6   2   0     2356.83     2379.80    127.59 o 
   7   2   0     1500.05     1328.19     99.97 o 
   1   3   0     2025.18     1959.19    107.65 o 
   2   3   0    18336.65    19802.45    880.92 o 
   3   3   0    21095.90    20382.09    921.38 o 
   4   3   0     4066.99     4112.37    241.52 o 
   5   3   0     1531.57     1391.36    128.66 o 
   6   3   0     7153.77     6783.52    382.82 o 
   7   3   0      866.48      834.83     90.61 o 
   0   4   0     8836.87     8117.34    351.60 o 
   1   4   0     4277.08     4262.34    210.45 o 
   2   4   0     3341.56     2839.29    161.48 o 
   3   4   0     5142.25     5186.25    277.49 o 
   4   4   0     2504.63     2577.64    174.89 o 
   5   4   0     1535.00     1270.24    122.41 o 
   6   4   0     2613.94     2794.39    207.92 o 
   7   4   0      631.47      675.31    156.34 o 
   1   5   0     2049.12     2130.32    123.39 o 
   2   5   0     5834.03     5188.67    266.65 o 
   3   5   0    16044.63    15949.25    740.76 o 
   4   5   0     3419.65     3257.92    209.83 o 
   5   5   0     2272.56     2085.78    166.59 o 
   6   5   0     4410.01     4123.51    273.67 o 
   7   5   0      600.54      705.65    122.90 o 
   0   6   0    29328.03    27667.95   1155.68 o 
   1   6   0     7187.10     7665.32    360.99 o 
   2   6   0    13980.02    12250.20    571.75 o 
   3   6   0     5884.14     5970.46    318.05 o 
   4   6   0     1805.71     1903.14    151.41 o 
   5   6   0     2340.05     2188.84    177.99 o 
   6   6   0     1521.97     1672.46    162.46 o 
   7   6   0     2016.65     1955.47    184.29 o 
   1   7   0     6850.13     6505.05    319.91 o 
   2   7   0     8893.72     8391.63    410.84 o 
   3   7   0     8899.21     8327.28    423.74 o 
   4   7   0     2209.34     2241.22    169.32 o 
   5   7   0     1587.89     1913.47    166.12 o 
   6   7   0     3700.55     3511.82    255.50 o 
   7   7   0     1075.60     1290.78    154.25 o 
   0   8   0    20299.59    18924.11    857.80 o 
   1   8   0     3022.01     3070.85    172.21 o 
   2   8   0    15117.91    14359.05    668.05 o 
   3   8   0     1754.07     2109.26    152.70 o 
   4   8   0     4741.07     4726.74    286.52 o 
   5   8   0     4553.76     4962.95    312.01 o 
   6   8   0     1399.78     1581.43    162.87 o 
   7   8   0     1452.43     1449.16    162.77 o 
   1   9   0    10814.58     9225.95    465.80 o 
   2   9   0    11938.08    12485.37    591.77 o 
   3   9   0     9211.69     7980.53    416.10 o 
   4   9   0     1606.81     1646.30    147.13 o 
   5   9   0     1045.36     1244.54    139.80 o 
   6   9   0     1616.43     1546.39    168.08 o 
   7   9   0     1751.19     1694.81    180.00 o 
   0  10   0    18051.79    16619.98    739.06 o 
   1  10   0     4663.81     4862.86    169.79 o 
   2  10   0     7983.13     8735.48    418.53 o 
   3  10   0     2729.75     2690.09    185.53 o 
   4  10   0     5313.34     5207.82    315.26 o 
   5  10   0     5548.70     5588.47    348.40 o 
   6  10   0     1628.57     1841.78    184.13 o 
   7  10   0      770.09      748.09    147.49 o 
   1  11   0    22432.88    20812.28    670.65 o 
   2  11   0    17530.11    17653.71    816.05 o 
   3  11   0     6332.76     6447.92    355.78 o 
   4  11   0      496.09      711.14    108.84 o 
   5  11   0     1053.57     1385.84    149.30 o 
   6  11   0     2396.00     2613.30    229.80 o 
   7  11   0     1556.05     1515.73    204.10 o 
   0  12   0      110.57       46.49     28.07 o 
   1  12   0     1579.17     2354.53    277.88 o 
   2  12   0     5184.48     4902.93    267.48 o 
   3  12   0     1965.66     2316.20    172.93 o 
   4  12   0    10251.81     9985.03    531.81 o 
   5  12   0     3745.05     3440.61    259.12 o 
   6  12   0      729.93      670.52    136.81 o 
   7  12   0      624.95      774.41    157.92 o 
   1  13   0    14227.68    13134.90    437.77 o 
   2  13   0     2992.56     2776.17    189.71 o 
   3  13   0     4227.64     3815.89    244.98 o 
   4  13   0      666.47     1104.17    127.11 o 
   5  13   0     1408.45     1580.97    166.17 o 
   6  13   0      774.98      762.23    146.82 o 
   7  13   0     1738.72     1714.37    231.51 o 
   0  14   0    11354.48    11086.57    532.01 o 
   1  14   0     2268.13     2655.37    205.19 o 
   2  14   0     6866.36     6106.29    340.09 o 
   3  14   0      200.23      276.38     67.29 o 
   4  14   0     9798.06     9169.75    503.42 o 
   5  14   0     4470.76     4178.63    298.39 o 
   6  14   0      352.28      282.52    103.93 o 
   7  14   0     1063.83     1237.32    194.61 o 
   1  15   0    10812.98    10213.40    347.80 o 
   2  15   0     6311.00     6218.87    541.95 o 
   3  15   0     1732.86     1664.21    148.47 o 
   4  15   0      190.18      430.05     95.51 o 
   5  15   0      648.24      740.40    132.16 o 
   6  15   0      232.98      280.20    105.42 o 
   7  15   0     1284.11     1244.18    199.82 o 
   0  16   0    12123.02    11802.25    566.95 o 
   1  16   0     2708.91     2982.90    122.49 o 
   2  16   0     8155.84     7944.46    437.26 o 
   3  16   0      231.68      248.87     74.88 o 
   4  16   0     5998.76     5878.86    364.70 o 
   5  16   0     6413.69     6224.57    399.49 o 
   6  16   0      117.09      247.38    119.72 o 
   7  16   0      896.03     1103.66    190.79 o 
   1  17   0    14336.37    13961.12    455.20 o 
   2  17   0     7168.80     7272.08    386.33 o 
   3  17   0      224.16      243.61     72.50 o 
   4  17   0      812.87     1020.47    143.00 o 
   5  17   0      741.37     1264.67    171.64 o 
   6  17   0       20.10      -45.31     87.67 o 
   0  18   0     5389.83     5362.12    285.59 o 
   1  18   0     2308.41     2996.37    121.88 o 
   2  18   0     6326.88     5969.07    347.31 o 
   3  18   0       36.33       66.77     55.52 o 
   4  18   0     6247.07     6096.12    379.88 o 
   5  18   0     6192.25     5956.37    392.83 o 
   6  18   0      220.93      232.57    121.11 o 
   1  19   0     7330.22     6973.55    241.90 o 
   2  19   0     7883.40     7786.96    404.13 o 
   3  19   0       42.77      -41.38     49.38 o 
   4  19   0       51.61      199.59     85.45 o 
   5  19   0      641.31     1288.41    182.84 o 
   6  19   0      162.51       13.62     90.87 o 
   0  20   0       22.34       39.06     38.60 o 
   1  20   0     1413.33     1958.42    150.64 o 
   2  20   0     4342.39     4312.76    277.59 o 
   3  20   0      179.12      117.19     68.01 o 
   4  20   0     4645.42     4477.38    310.93 o 
   5  20   0     4658.52     4674.41    338.13 o 
   6  20   0      383.54      220.91    114.87 o 
   1  21   0     9479.63     9279.06    467.40 o 
   2  21   0     4416.54     4510.25    276.87 o 
   3  21   0      757.96      810.58    128.60 o 
   4  21   0      464.15      628.26    124.32 o 
   5  21   0      601.23      932.07    157.86 o 
   6  21   0      254.08      179.94    122.25 o 
   0  22   0     1603.04     1656.21    133.97 o 
   1  22   0      805.19     1271.84    121.22 o 
   2  22   0     4168.15     4231.63    265.15 o 
   3  22   0      159.83      204.50     75.08 o 
   4  22   0     3725.55     3673.45    278.88 o 
   5  22   0     3934.84     3749.52    297.41 o 
   6  22   0      392.70      447.64    145.72 o 
   1  23   0     4180.14     4213.62    254.99 o 
   2  23   0     2686.24     3001.90    218.61 o 
   3  23   0     2041.81     1724.79    166.79 o 
   4  23   0      395.69      557.81    119.78 o 
   5  23   0      171.09      302.85    101.60 o 
   1  24   0      548.55      867.51    106.15 o 
   2  24   0     2681.40     2939.20    213.24 o 
   3  24   0      572.62      570.51    119.93 o 
   4  24   0     2476.87     2264.65    213.55 o 
   5  24   0     2330.09     2185.59    224.08 o 
   1  25   0     3481.52     3850.67    248.79 o 
   2  25   0     1192.34     1354.88    143.41 o 
   3  25   0     1731.48     1566.00    162.04 o 
   4  25   0      725.77      845.26    144.60 o 
   5  25   0      479.45      659.02    154.66 o 
   1  26   0     2941.73     3141.03    223.77 o 
   2  26   0     1496.65     1679.07    160.08 o 
   3  26   0      237.43      333.61     96.60 o 
   4  26   0     2483.37     2237.76    212.10 o 
   5  26   0     1616.97     1726.96    224.33 o 
   2  27   0     1430.18     1504.48    157.30 o 
   3  27   0     1846.58     1515.48    171.39 o 
   4  27   0     1318.24     1392.14    167.77 o 
   2  28   0     1388.53     1448.08    156.47 o 
   3  28   0     1306.46     1299.50    157.61 o 
   4  28   0     1548.66     1632.93    182.69 o 
   2  29   0     1707.07     1917.34    183.62 o 
   3  29   0     2290.38     2229.76    206.84 o 
   4  29   0     1444.49     1614.92    210.14 o 
   3  30   0      950.16     1208.31    165.66 o 
   4  30   0      659.83      830.92    162.04 o 
   3  31   0     2568.33     2441.04    219.59 o 
   3  32   0      432.93      698.29    138.98 o 
  -1 -34   1        6.25       57.99     51.89 o 
   0 -34   1      253.65      279.25     73.32 o 
  -2 -33   1     3626.02     4047.50    203.91 o 
  -1 -33   1      877.94     1119.05    109.21 o 
   0 -33   1      361.60      443.78     79.66 o 
   1 -33   1     2775.09     3083.50    173.51 o 
  -3 -32   1      831.61      878.78    101.18 o 
  -2 -32   1      892.76     1332.32    119.20 o 
  -1 -32   1      467.63      677.32     86.05 o 
   0 -32   1      325.99      402.28     71.37 o 
   1 -32   1     2023.30     2026.60    133.48 o 
   2 -32   1      437.11      483.53     82.60 o 
  -3 -31   1      440.58      406.47     75.63 o 
  -2 -31   1     3852.55     3840.04    353.45 o 
  -1 -31   1     1258.53     1341.28    170.74 o 
   0 -31   1     1817.96     1723.51    118.46 o 
   1 -31   1     2139.72     2289.62    142.41 o 
   2 -31   1      857.85      854.02    101.58 o 
   3 -31   1      447.25      499.43     83.21 o 
  -4 -30   1      793.21      947.34    144.81 o 
  -3 -30   1     1449.23     1371.20    108.00 o 
  -2 -30   1      717.97     1175.24    109.42 o 
  -1 -30   1     1064.06     1267.60    104.73 o 
   0 -30   1     1341.50     1323.75    102.68 o 
   1 -30   1     2482.58     2485.83    146.69 o 
   2 -30   1      894.96     1197.52    112.98 o 
   3 -30   1      731.22      793.34     95.94 o 
  -4 -29   1     1468.64     1202.64    163.54 o 
  -3 -29   1     1065.82     1101.34    104.44 o 
  -2 -29   1     4922.85     4812.28    217.76 o 
  -1 -29   1     1580.74     1840.87    118.84 o 
   0 -29   1     1117.19     1469.99    107.08 o 
   1 -29   1     1344.64     1429.85    105.82 o 
   2 -29   1     1129.17     1127.70     86.35 o 
   3 -29   1     1723.10     1503.13     92.11 o 
  -5 -28   1     2365.47     2334.06    207.46 o 
  -4 -28   1     1915.96     1773.46    175.57 o 
  -3 -28   1     1425.11     1389.57    109.94 o 
  -2 -28   1       89.26      246.93     53.99 o 
  -1 -28   1     1927.11     1939.83    121.89 o 
   0 -28   1     3074.07     3395.69    135.06 o 
   1 -28   1     1798.54     1673.56     89.78 o 
   2 -28   1     1281.69     1415.62     84.07 o 
   3 -28   1     1351.80     1343.74     84.85 o 
   4 -28   1     2100.06     1805.76    173.66 o 
  -5 -27   1      162.07      237.21     88.65 o 
  -4 -27   1     1632.48     1528.43    159.26 o 
  -3 -27   1     2270.77     2154.91    129.78 o 
  -2 -27   1     1527.37     1445.82    102.15 o 
  -1 -27   1     1801.43     2094.59     99.22 o 
   0 -27   1     2518.35     2894.80    121.12 o 
   1 -27   1      932.05     1015.70     73.12 o 
   2 -27   1     1589.39     1578.88     87.52 o 
   3 -27   1     3016.46     2679.68    160.42 o 
   4 -27   1       65.89      142.01     70.44 o 
  -5 -26   1     1389.37     1355.24    167.21 o 
  -4 -26   1     1689.98     1533.23    154.46 o 
  -3 -26   1     1260.61     1254.22     97.48 o 
  -2 -26   1      578.07      600.22     83.30 o 
  -1 -26   1     2574.15     2570.64    110.94 o 
   0 -26   1     4821.78     5038.74    173.24 o 
   1 -26   1     1527.16     1332.26     90.07 o 
   2 -26   1     2786.88     2868.94    122.51 o 
   3 -26   1      692.95      979.46    147.00 o 
   4 -26   1     2325.16     2085.47    182.02 o 
  -5 -25   1       99.12      136.64     64.30 o 
  -4 -25   1     1355.53     1098.08    127.11 o 
  -3 -25   1     2310.48     2264.58    102.77 o 
  -2 -25   1     1435.62     1233.89     72.50 o 
  -1 -25   1      523.39     1004.76     67.70 o 
   0 -25   1     1425.22     1647.74     85.06 o 
   1 -25   1     2039.30     2093.15     96.91 o 
   2 -25   1     4178.78     3712.24    142.01 o 
   3 -25   1     2920.85     2709.81    182.43 o 
   4 -25   1      288.50      200.78     74.26 o 
  -6 -24   1      870.07     1010.09    150.07 o 
  -5 -24   1     1067.07     1000.96    138.56 o 
  -4 -24   1      334.57      353.26     86.02 o 
  -3 -24   1     1700.54     1758.53     88.82 o 
  -2 -24   1      171.77      465.66     48.72 o 
  -1 -24   1     7123.27     7313.16    223.37 o 
   0 -24   1     2854.84     2967.85    117.75 o 
   1 -24   1     2773.10     2650.81    110.96 o 
   2 -24   1      413.85      588.84     57.56 o 
   3 -24   1      678.90      745.25    110.64 o 
   4 -24   1     1453.83     1164.35    130.20 o 
   5 -24   1      986.34      967.88    138.77 o 
  -6 -23   1     2780.29     2944.31    232.80 o 
  -5 -23   1        5.27       15.43     61.15 o 
  -4 -23   1     3897.31     3327.02    231.04 o 
  -3 -23   1     3275.66     2911.54    116.95 o 
  -2 -23   1     8072.91     7724.59    233.64 o 
  -1 -23   1      321.37      566.04     51.79 o 
   0 -23   1      321.44      653.26     55.96 o 
   1 -23   1      517.45      613.83     56.01 o 
   2 -23   1     3347.59     3049.22    150.13 o 
   3 -23   1     4161.35     3537.47    232.80 o 
   4 -23   1      117.03      177.87     69.56 o 
   5 -23   1     1170.08     1197.89    137.22 o 
  -6 -22   1       54.03      156.77     73.02 o 
  -5 -22   1     1047.04      966.23    135.05 o 
  -4 -22   1      851.76     1034.76    113.69 o 
  -3 -22   1     3455.91     2973.84    116.86 o 
  -2 -22   1     1130.93     1290.48     70.22 o 
  -1 -22   1     6843.31     6752.44    243.59 o 
   0 -22   1     7916.75     8510.38    244.24 o 
   1 -22   1     1192.55     1187.76     67.05 o 
   2 -22   1     3190.29     3151.58    240.10 o 
   3 -22   1      759.23      849.39    112.55 o 
   4 -22   1      776.04      735.55    110.03 o 
   5 -22   1     1100.00     1148.19    130.56 o 
  -6 -21   1     2582.96     2291.02    195.49 o 
  -5 -21   1      401.40      337.22     82.82 o 
  -4 -21   1     6236.30     6007.98    337.09 o 
  -3 -21   1     5037.22     4728.62    184.93 o 
  -2 -21   1     1336.19     1281.06     77.39 o 
  -1 -21   1      373.31      581.27     39.52 o 
   0 -21   1      908.82     1333.14     69.92 o 
   1 -21   1      374.05      339.44     68.91 o 
   2 -21   1     6036.47     5436.78    220.05 o 
   3 -21   1     6691.46     5843.35    321.71 o 
   4 -21   1      177.22      168.63     62.59 o 
   5 -21   1     1708.16     1831.62    166.53 o 
  -6 -20   1      113.79      211.41     78.59 o 
  -5 -20   1      593.14      585.58     99.81 o 
  -4 -20   1     1305.62     1483.95    134.13 o 
  -3 -20   1     3883.16     3688.82    128.46 o 
  -2 -20   1     1392.53     1204.82     64.00 o 
  -1 -20   1     6578.86     6575.23    166.25 o 
   0 -20   1     9075.87     8990.19    213.52 o 
   1 -20   1      468.34      496.52     46.85 o 
   2 -20   1     3468.36     3583.56    159.53 o 
   3 -20   1      111.60      293.15     64.45 o 
   4 -20   1      256.72      214.56     67.65 o 
   5 -20   1     2089.14     2162.88    180.47 o 
  -7 -19   1     2203.75     2273.47    204.00 o 
  -6 -19   1     4051.48     3549.39    249.67 o 
  -5 -19   1     1532.77     1562.75    143.21 o 
  -4 -19   1     7089.00     6230.76    338.85 o 
  -3 -19   1     4903.74     4482.88    146.19 o 
  -2 -19   1      100.38      142.25     27.57 o 
  -1 -19   1       18.20       81.87     40.17 o 
   0 -19   1     1982.47     2412.57     78.48 o 
   1 -19   1      865.08      805.37     51.93 o 
   2 -19   1     8558.70     8085.76    712.76 o 
   3 -19   1     9854.06     9478.10    462.45 o 
   4 -19   1       43.48       -3.41     45.10 o 
   5 -19   1     3321.37     3151.87    222.73 o 
   6 -19   1      823.99      905.02    134.69 o 
  -7 -18   1     1349.64     1555.11    165.14 o 
  -6 -18   1      377.75      660.00    113.43 o 
  -5 -18   1      317.98      343.15     77.35 o 
  -4 -18   1     2258.58     2350.37    169.99 o 
  -3 -18   1     4340.56     4051.20    134.15 o 
  -2 -18   1      176.30      202.44     26.62 o 
  -1 -18   1     9856.75     9861.81    228.41 o 
   0 -18   1     9342.59     8743.26    206.60 o 
   1 -18   1       21.39       50.34     21.36 o 
   2 -18   1     1837.09     1978.64    103.08 o 
   3 -18   1       71.27      279.27     61.66 o 
   4 -18   1       60.42        2.43     43.40 o 
   5 -18   1     1781.10     1684.18    151.47 o 
   6 -18   1     2574.66     2570.98    209.94 o 
  -7 -17   1     2176.48     2248.03    195.33 o 
  -6 -17   1     2842.43     2836.29    212.21 o 
  -5 -17   1      321.29      220.70     65.12 o 
  -4 -17   1     8913.96     9010.13    443.45 o 
  -3 -17   1     3314.34     3103.18    111.62 o 
  -2 -17   1       53.66       47.83     18.31 o 
   0 -17   1     2421.57     3101.55     88.90 o 
   1 -17   1      991.04      924.37     70.98 o 
   2 -17   1     5010.46     4623.99    180.69 o 
   3 -17   1     8571.47     8686.77    423.64 o 
   4 -17   1       13.01      -20.02     35.09 o 
   5 -17   1     3362.46     3487.88    234.71 o 
   6 -17   1     1139.53     1511.86    155.34 o 
  -7 -16   1     1947.08     2273.32    196.47 o 
  -6 -16   1      495.91      572.16    101.51 o 
  -5 -16   1     1099.54     1217.76    121.33 o 
  -4 -16   1     1286.40     1318.60    115.55 o 
  -3 -16   1     6998.13     6680.34    233.94 o 
  -2 -16   1       21.96       75.21     16.68 o 
  -1 -16   1    23378.36    23671.21    492.38 o 
   0 -16   1    15189.43    14471.76    316.15 o 
   1 -16   1     1016.37     1065.89     67.47 o 
   2 -16   1     2331.71     2318.83    111.93 o 
   3 -16   1      363.18      406.36     69.87 o 
   4 -16   1      462.45      378.14     77.25 o 
   5 -16   1      715.96      694.31    107.39 o 
   6 -16   1     3346.83     3100.05    232.28 o 
  -7 -15   1     2077.63     2340.97    198.94 o 
  -6 -15   1     3587.41     3520.75    237.03 o 
  -5 -15   1       56.89        9.03     43.29 o 
  -4 -15   1     8194.89     7885.63    392.73 o 
  -3 -15   1     3770.65     3521.01    206.06 o 
  -2 -15   1      844.24      787.52     36.66 o 
  -1 -15   1       94.23      111.51     33.07 o 
   0 -15   1     2327.80     2611.47     75.95 o 
   1 -15   1     1831.29     1856.39     91.74 o 
   2 -15   1     5122.07     4850.47    180.56 o 
   3 -15   1     7806.34     7492.59    368.63 o 
   4 -15   1       92.49      134.16     55.01 o 
   5 -15   1     1773.72     1749.87    151.00 o 
   6 -15   1     1485.11     1504.95    151.98 o 
  -7 -14   1     2415.03     2487.33    204.52 o 
  -6 -14   1      755.81     1116.51    135.52 o 
  -5 -14   1      282.58      202.43     63.83 o 
  -4 -14   1     1939.38     1941.28    141.20 o 
  -3 -14   1     6262.34     6034.30    208.64 o 
  -2 -14   1      627.64      666.28     32.00 o 
  -1 -14   1    14376.37    13466.86    302.92 o 
   0 -14   1    10059.48     9818.83    221.46 o 
   1 -14   1       25.60       43.69     19.73 o 
   2 -14   1     1558.47     1551.57     82.71 o 
   3 -14   1       23.21       49.38     36.12 o 
   4 -14   1     1786.89     1563.42    129.95 o 
   5 -14   1     1528.74     1275.35    126.75 o 
   6 -14   1     2702.03     2745.26    213.19 o 
  -7 -13   1     3462.92     3620.20    254.94 o 
  -6 -13   1     3255.82     3160.33    219.74 o 
  -5 -13   1      182.46      165.64     54.13 o 
  -4 -13   1     6661.87     6489.00    328.84 o 
  -3 -13   1     8000.42     7612.06    282.31 o 
  -2 -13   1      874.28      823.79     35.47 o 
  -1 -13   1     2568.04     2560.96     77.97 o 
   0 -13   1     1652.30     2315.28    121.37 o 
   1 -13   1     6127.93     5855.76    202.16 o 
   2 -13   1     6589.33     6180.50    221.87 o 
   3 -13   1     9793.74    10057.80    466.99 o 
   4 -13   1      308.82      372.77     70.44 o 
   5 -13   1     3864.58     3539.95    233.98 o 
   6 -13   1     1554.39     1738.21    162.20 o 
  -7 -12   1     2094.13     2132.64    185.63 o 
  -6 -12   1     1322.79     1602.07    144.55 o 
  -5 -12   1     3814.75     3778.83    229.18 o 
  -4 -12   1     3920.66     4180.18    230.78 o 
  -3 -12   1     6057.20     5972.41    319.34 o 
  -2 -12   1     2746.78     2903.49     92.29 o 
  -1 -12   1     4434.42     3741.41     99.02 o 
   0 -12   1    24119.23    22531.41    468.69 o 
   1 -12   1       65.06       51.64     17.29 o 
   2 -12   1     2817.59     2696.90    155.75 o 
   3 -12   1      512.49      463.02     67.24 o 
   4 -12   1     2130.92     1878.01    143.52 o 
   5 -12   1     1269.90     1261.01    124.68 o 
   6 -12   1     2041.28     2287.15    190.22 o 
  -7 -11   1     2300.83     2257.22    191.46 o 
  -6 -11   1     3397.75     3822.86    244.87 o 
  -5 -11   1      404.68      495.27     77.82 o 
  -4 -11   1     8310.13     7947.39    266.43 o 
  -3 -11   1     4970.79     4920.89    171.76 o 
  -2 -11   1     8988.91     8699.72    196.00 o 
  -1 -11   1       94.93      104.39     26.83 o 
   0 -11   1     3767.55     4129.08    101.71 o 
   1 -11   1     3007.65     2957.00    114.17 o 
   2 -11   1     8972.42     9284.17    418.79 o 
   3 -11   1    14004.36    14265.74    631.04 o 
   4 -11   1      305.35      414.72     73.69 o 
   5 -11   1     2833.87     2868.08    201.27 o 
   6 -11   1     1886.30     2154.62    182.48 o 
  -7 -10   1     1387.24     1366.54    144.86 o 
  -6 -10   1     2187.25     2536.25    188.31 o 
  -5 -10   1     6509.87     6781.61    350.00 o 
  -4 -10   1     2176.87     2244.42     97.46 o 
  -3 -10   1     3593.24     3554.48    130.52 o 
  -2 -10   1     8673.33     8558.98    190.88 o 
  -1 -10   1    18403.84    17405.53    371.23 o 
   0 -10   1    14744.56    13712.76    263.00 o 
   1 -10   1     4959.21     4540.99    157.59 o 
   2 -10   1     2768.78     2799.24    157.25 o 
   3 -10   1     1511.76     1511.40    113.12 o 
   4 -10   1     5010.52     5075.24    276.61 o 
   5 -10   1     1940.37     1722.93    147.18 o 
   6 -10   1     1898.79     1786.10    162.30 o 
   7 -10   1       50.40      194.95     86.95 o 
  -8  -9   1     1078.61     1343.11    172.78 o 
  -7  -9   1     1609.45     1534.57    153.22 o 
  -6  -9   1     2960.89     3229.48    217.57 o 
  -5  -9   1      296.55      361.00     69.04 o 
  -4  -9   1     6159.33     6067.82    211.56 o 
  -3  -9   1     6236.77     6783.00    282.52 o 
  -2  -9   1     9403.67     8404.40    185.16 o 
  -1  -9   1       52.97       53.79     43.58 o 
   0  -9   1     3416.08     3362.15     75.14 o 
   1  -9   1    16760.71    16936.38    491.05 o 
   2  -9   1     7064.27     7333.07    232.71 o 
   3  -9   1     9557.09    10174.13    324.86 o 
   4  -9   1      633.57      712.89     80.51 o 
   5  -9   1     3117.06     3192.95    212.15 o 
   6  -9   1     2118.58     2271.15    186.35 o 
   7  -9   1     2091.58     2013.89    190.58 o 
  -8  -8   1      810.78      967.16    149.14 o 
  -7  -8   1      801.26      897.80    129.07 o 
  -6  -8   1     5266.96     6143.91    338.23 o 
  -5  -8   1     9176.70     9758.89    330.57 o 
  -4  -8   1     1513.99     1630.01    119.73 o 
  -3  -8   1    11201.66    11543.53    362.10 o 
  -2  -8   1    12629.10    12318.82    326.14 o 
  -1  -8   1    10256.80    10123.14    221.79 o 
   0  -8   1     9737.76     9129.31    179.24 o 
   1  -8   1     5168.06     4923.92    163.75 o 
   2  -8   1     6681.01     6849.98    223.38 o 
   3  -8   1     2240.28     2362.49     96.23 o 
   4  -8   1     6997.63     6740.74    342.51 o 
   5  -8   1     2354.54     2341.34    174.38 o 
   6  -8   1     2698.28     2522.84    198.17 o 
   7  -8   1       55.01      223.90     87.15 o 
  -8  -7   1     2282.93     2343.76    206.27 o 
  -7  -7   1     1423.47     1475.07    146.82 o 
  -6  -7   1     1477.22     1531.27    137.27 o 
  -5  -7   1      660.38      811.14     82.21 o 
  -4  -7   1     3147.29     3250.75    189.16 o 
  -3  -7   1     3363.93     3527.22    128.29 o 
  -2  -7   1     9176.68     8869.73    225.33 o 
  -1  -7   1     4139.75     4283.49    102.42 o 
   0  -7   1     4604.94     4648.12    109.39 o 
   1  -7   1    17745.24    19177.78    545.91 o 
   2  -7   1     5535.11     5775.89    188.72 o 
   3  -7   1     1550.54     1424.73     68.74 o 
   4  -7   1      370.15      592.75     81.54 o 
   5  -7   1     2143.72     2265.22    169.17 o 
   6  -7   1     1262.71     1295.94    137.53 o 
   7  -7   1     2362.92     2280.23    204.46 o 
  -8  -6   1      749.23      887.68    139.96 o 
  -7  -6   1     1080.59     1269.83    134.59 o 
  -6  -6   1     3593.00     3806.65    237.60 o 
  -5  -6   1    11560.71    12536.87    677.18 o 
  -4  -6   1     2277.27     2522.82    105.99 o 
  -3  -6   1     4517.79     4969.26    170.52 o 
  -2  -6   1     7009.55     6782.67    177.52 o 
  -1  -6   1    18355.99    19697.96    643.07 o 
   0  -6   1     3080.55     3144.99     88.61 o 
   1  -6   1     1220.44     1282.85     57.88 o 
   2  -6   1    11608.59    11539.44    357.18 o 
   3  -6   1      633.98      584.36     42.12 o 
   4  -6   1     8373.01     8578.07    292.72 o 
   5  -6   1     2160.78     2259.54    170.61 o 
   6  -6   1     1144.49     1318.80    136.29 o 
   7  -6   1      141.78      451.77    111.98 o 
  -8  -5   1     3148.68     3274.79    246.06 o 
  -7  -5   1      690.91     1013.60    130.15 o 
  -6  -5   1     2527.45     2584.45    126.35 o 
  -5  -5   1      276.71      451.07     49.84 o 
  -4  -5   1     2379.51     2739.04    145.89 o 
  -3  -5   1    11802.19    13114.63    406.37 o 
  -2  -5   1    12294.36    12753.44    475.17 o 
  -1  -5   1    10234.41    10527.54    223.65 o 
   0  -5   1     5720.54     5795.18    147.79 o 
   1  -5   1    50028.97    50140.87   1625.24 o 
   2  -5   1     3111.40     3069.78    111.80 o 
   3  -5   1     1701.49     1594.69     75.64 o 
   4  -5   1      858.34     1197.59     71.80 o 
   5  -5   1     2646.34     2739.94    190.89 o 
   6  -5   1      790.97      771.31    119.73 o 
   7  -5   1     4507.93     4800.49    320.01 o 
  -8  -4   1     1522.75     1987.57    183.00 o 
  -7  -4   1      768.63      951.93    127.47 o 
  -6  -4   1     2465.35     2566.75    126.02 o 
  -5  -4   1    10988.04    11024.28    366.40 o 
  -4  -4   1     2130.71     2388.14    102.14 o 
  -3  -4   1     3322.04     3490.73    127.02 o 
  -2  -4   1     4638.66     5110.31    165.73 o 
  -1  -4   1     2588.94     2667.10     64.06 o 
   0  -4   1     2766.87     2839.71     78.25 o 
   2  -4   1    11057.31    10641.87    493.38 o 
   3  -4   1     3710.19     3790.04    142.50 o 
   4  -4   1    10175.42    10026.96    336.16 o 
   5  -4   1     1252.13     1262.71    122.72 o 
   6  -4   1      558.92      779.57    119.21 o 
   7  -4   1      357.20      635.69    124.22 o 
  -8  -3   1     4084.64     4001.83    277.28 o 
  -7  -3   1      784.81      915.76    123.03 o 
  -6  -3   1     1275.25     1409.70     87.36 o 
  -5  -3   1      114.37      438.49    156.38 o 
  -4  -3   1     2493.18     2716.89    112.28 o 
  -3  -3   1    14896.50    16194.64    495.50 o 
  -2  -3   1    19614.98    20062.63    598.40 o 
  -1  -3   1    12901.13    12520.83    263.32 o 
   0  -3   1     6216.08     6561.77    220.08 o 
   2  -3   1     2571.56     2777.42    105.30 o 
   3  -3   1     3029.83     3205.99    126.21 o 
   4  -3   1     1847.31     2290.48    107.49 o 
   5  -3   1     3867.45     3811.44    164.37 o 
   6  -3   1     1118.67     1107.68    127.52 o 
   7  -3   1     5051.51     5308.66    343.08 o 
  -8  -2   1     1377.13     1566.57    161.84 o 
  -7  -2   1      939.24     1147.57    138.82 o 
  -6  -2   1     4966.21     4840.48    197.16 o 
  -5  -2   1    17532.54    17924.92    567.13 o 
  -4  -2   1     1938.37     1978.09    145.50 o 
  -3  -2   1     2044.56     2078.13     84.78 o 
  -2  -2   1     4372.32     5354.29    227.56 o 
  -1  -2   1     9742.02     9207.52    278.21 o 
   0  -2   1     1103.70     1361.44     39.60 o 
   1  -2   1    11439.13    12495.95    560.65 o 
   2  -2   1    10127.64    10113.28    468.79 o 
   3  -2   1     9047.66     8777.65    421.83 o 
   4  -2   1    14744.13    15087.92    485.31 o 
   5  -2   1     2654.17     2563.62    126.81 o 
   6  -2   1      356.42      349.24     90.40 o 
   7  -2   1      422.44      756.45    129.17 o 
  -8  -1   1     3850.48     3880.24    270.57 o 
  -7  -1   1       97.12      112.79     44.46 o 
  -6  -1   1      330.66      509.71    114.51 o 
  -5  -1   1      187.16      338.73     44.11 o 
  -4  -1   1      485.86      544.58     42.97 o 
  -3  -1   1    12165.69    13259.67    584.34 o 
  -2  -1   1    26270.42    28712.67    848.39 o 
  -1  -1   1     1346.62     1279.23     56.02 o 
   0  -1   1     7170.15     6848.08    311.08 o 
   1  -1   1    27945.12    25343.60   1109.69 o 
   2  -1   1     1507.03     1736.09    113.17 o 
   3  -1   1     4663.95     5139.60    270.73 o 
   4  -1   1      822.58     1699.92    130.87 o 
   5  -1   1     1092.35     1212.90     83.05 o 
   6  -1   1      420.24      428.45     91.90 o 
   7  -1   1     3905.11     3990.16    284.35 o 
  -8   0   1     1158.60     1246.76    159.93 o 
  -7   0   1      735.99      686.63     77.08 o 
  -6   0   1     4998.01     4729.36    193.21 o 
  -5   0   1    15126.46    15141.78    487.00 o 
  -4   0   1     3953.02     3881.17    152.19 o 
  -3   0   1     1004.65      796.89     62.11 o 
  -2   0   1     6236.54     6629.36    208.48 o 
  -1   0   1        3.17        6.09      3.43 o 
   0   0   1     1256.12     1478.53     79.11 o 
   1   0   1    52092.09    41614.15   1803.44 o 
   2   0   1     9569.55     9305.58    443.20 o 
   3   0   1      140.80      161.98     43.14 o 
   4   0   1    23067.50    22407.75   1023.67 o 
   5   0   1     4686.49     4618.96    193.58 o 
   6   0   1      336.87      290.46     83.95 o 
   7   0   1        5.43      221.32     92.26 o 
  -8   1   1     3805.55     3956.62    273.31 o 
  -7   1   1      100.08      127.17     45.32 o 
  -6   1   1      286.03      401.45     51.64 o 
  -5   1   1      169.30      265.96     39.85 o 
  -4   1   1      369.80      444.49     61.05 o 
  -3   1   1    11739.34    11901.34    546.46 o 
  -2   1   1    26506.32    26426.66   1150.31 o 
  -1   1   1     1367.88     1393.94     72.04 o 
   0   1   1     7162.73     7053.94    315.16 o 
   1   1   1    27797.05    26347.29   1159.39 o 
   2   1   1     1826.41     2159.84    139.29 o 
   3   1   1     4756.03     5170.35    279.66 o 
   4   1   1      832.08     1903.40    145.69 o 
   5   1   1     1271.34     1306.68    127.31 o 
   6   1   1      465.50      536.97    137.01 o 
   7   1   1     4060.34     3871.26    275.84 o 
  -8   2   1     1299.44     1579.84    113.64 o 
  -7   2   1      960.53      923.51     87.99 o 
  -6   2   1     4928.89     4585.23    189.99 o 
  -5   2   1    17170.66    16626.53    778.07 o 
  -4   2   1     1911.63     1764.53    123.86 o 
  -3   2   1     2105.24     2280.70    136.71 o 
  -2   2   1     4476.88     4884.61    237.29 o 
  -1   2   1     9778.72     9901.02    439.38 o 
   0   2   1     1014.51     1339.96     70.49 o 
   1   2   1    11526.81    12398.77    570.97 o 
   2   2   1     9752.47    10205.50    490.42 o 
   3   2   1     9473.57     9735.00    480.40 o 
   4   2   1    14815.86    14485.33    696.38 o 
   5   2   1     2462.28     2388.14    183.77 o 
   6   2   1      353.79      399.54     73.38 o 
   7   2   1      434.67      837.47    133.76 o 
  -8   3   1     4145.00     3554.03    181.75 o 
  -7   3   1      784.55      890.47    105.74 o 
  -6   3   1     1162.06     1095.24     77.35 o 
  -5   3   1       95.50      312.76     62.49 o 
  -4   3   1     2352.92     2346.24    152.45 o 
  -3   3   1    15172.42    14076.24    643.53 o 
  -2   3   1    19921.12    22774.05    998.74 o 
  -1   3   1    12887.55    13480.24    570.82 o 
   0   3   1     6382.83     6104.69    283.11 o 
   1   3   1      121.34     1498.24    105.23 o 
   2   3   1     2855.11     2982.96    182.17 o 
   3   3   1     2933.73     3490.92    213.60 o 
   4   3   1     1974.01     2387.06    174.53 o 
   5   3   1     3898.38     3542.27    241.67 o 
   6   3   1     1105.47     1066.19    127.52 o 
   7   3   1     5209.68     5169.01    333.02 o 
  -8   4   1     1523.86     1679.63    117.47 o 
  -7   4   1      814.07      735.85     81.43 o 
  -6   4   1     2419.36     2357.23    177.73 o 
  -5   4   1    10652.62     9653.10    486.96 o 
  -4   4   1     1857.44     1720.15    125.71 o 
  -3   4   1     3485.20     3376.30    189.60 o 
  -2   4   1     4611.94     5343.80    260.97 o 
  -1   4   1     2522.34     2601.02    137.02 o 
   0   4   1     2837.54     2803.73    132.37 o 
   1   4   1      123.90      113.94     33.13 o 
   2   4   1    10711.57    10039.01    490.93 o 
   3   4   1     3489.24     3114.04    200.80 o 
   4   4   1    10597.51    10117.92    519.73 o 
   5   4   1     1389.86     1681.91    158.17 o 
   6   4   1      545.85      816.26    129.33 o 
   7   4   1      328.27      750.05    130.25 o 
  -8   5   1     3145.87     3083.24    166.81 o 
  -7   5   1      670.43      588.20     73.39 o 
  -6   5   1     2486.62     2487.02    187.54 o 
  -5   5   1      270.88      512.30     82.97 o 
  -4   5   1     2458.53     2375.60    158.33 o 
  -3   5   1    11926.25    11215.07    527.78 o 
  -2   5   1    12638.93    11810.30    538.46 o 
  -1   5   1    10274.87    10813.01    481.44 o 
   0   5   1     5928.06     5493.77    254.32 o 
   1   5   1    50107.16    43952.27   1918.83 o 
   2   5   1     3253.54     3751.17    222.79 o 
   3   5   1     1484.70     1574.00    131.24 o 
   4   5   1      998.73     1482.19    136.29 o 
   5   5   1     2636.33     2666.82    207.25 o 
   6   5   1      675.36      571.95    117.15 o 
   7   5   1     4520.62     4156.85    298.75 o 
  -8   6   1      783.92      980.99    109.61 o 
  -7   6   1     1128.82     1086.83    132.27 o 
  -6   6   1     3354.55     3336.67    231.56 o 
  -5   6   1    11222.15    10874.01    546.72 o 
  -4   6   1     2115.48     1748.58    132.58 o 
  -3   6   1     4597.76     4453.07    241.67 o 
  -2   6   1     7000.72     7150.39    332.04 o 
  -1   6   1    18402.75    19264.19    861.16 o 
   0   6   1     2984.11     2945.44    140.16 o 
   1   6   1     1315.27     1763.45    116.79 o 
   2   6   1    11510.76    11497.72    560.45 o 
   3   6   1      827.78      766.36    104.61 o 
   4   6   1     8689.02     7823.86    429.26 o 
   5   6   1     2424.22     2646.23    209.47 o 
   6   6   1     1068.79     1208.73    168.75 o 
   7   6   1      123.57      390.16    113.37 o 
  -8   7   1     2294.16     1932.20    129.62 o 
  -7   7   1     1386.82     1091.27    133.92 o 
  -6   7   1     1491.24     1725.41    156.99 o 
  -5   7   1      707.25     1079.20    110.64 o 
  -4   7   1     3408.65     2757.23    182.43 o 
  -3   7   1     3255.38     3177.83    189.19 o 
  -2   7   1     9262.38     8894.64    420.90 o 
  -1   7   1     4137.47     4644.53    215.46 o 
   0   7   1     4563.73     4540.34    212.72 o 
   1   7   1    17726.84    16744.40    811.36 o 
   2   7   1     5469.16     5453.72    303.60 o 
   3   7   1     1416.17     1159.08    116.79 o 
   4   7   1      378.29      824.62    116.58 o 
   5   7   1     2231.28     2415.96    204.98 o 
   6   7   1     1107.81     1234.53    150.79 o 
   7   7   1     2313.37     2147.97    214.27 o 
  -8   8   1      774.50      775.53    125.07 o 
  -7   8   1      852.63      825.03    132.42 o 
  -6   8   1     5172.09     5008.31    314.39 o 
  -5   8   1     9197.75     9320.45    487.73 o 
  -4   8   1     1658.02     1562.95    128.91 o 
  -3   8   1    11390.39    11037.60    530.82 o 
  -2   8   1    12488.75    12122.32    554.67 o 
  -1   8   1    10284.10    10079.73    452.18 o 
   0   8   1     9824.94     9655.99    408.93 o 
   1   8   1     5107.61     4995.35    269.49 o 
   2   8   1     6886.87     6752.71    363.00 o 
   3   8   1     2215.94     2011.26    162.30 o 
   4   8   1     6981.85     6223.13    369.40 o 
   5   8   1     2272.30     2573.56    214.22 o 
   6   8   1     2671.03     2393.66    216.59 o 
   7   8   1       57.98      176.27    107.80 o 
  -8   9   1     1150.27     1282.52    178.40 o 
  -7   9   1     1645.85     1692.69    171.28 o 
  -6   9   1     2633.94     2403.57    196.26 o 
  -5   9   1      293.41      446.81     86.17 o 
  -4   9   1     6237.64     5335.13    304.43 o 
  -3   9   1     6097.65     6041.37    320.37 o 
  -2   9   1     8889.36     7858.48    393.55 o 
  -1   9   1        9.04       37.46     19.87 o 
   0   9   1     3334.18     3376.20    160.65 o 
   1   9   1    16767.35    15510.96    755.21 o 
   2   9   1     6954.16     7293.50    389.32 o 
   3   9   1     9145.68     8865.27    472.56 o 
   4   9   1      578.64      738.18    118.02 o 
   5   9   1     3252.57     3433.28    258.91 o 
   6   9   1     2089.18     2393.30    219.90 o 
   7   9   1     2063.85     1906.19    212.88 o 
  -7  10   1     1340.95     1342.23    178.76 o 
  -6  10   1     2273.84     2484.70    203.64 o 
  -5  10   1     6599.27     5575.36    333.74 o 
  -4  10   1     2511.27     2874.79    197.60 o 
  -3  10   1     3662.22     4404.15    252.46 o 
  -2  10   1     8669.88     8463.78    414.92 o 
  -1  10   1    18344.65    17179.75    767.34 o 
   0  10   1    14782.32    13918.12    608.54 o 
   1  10   1     4984.50     4677.92    259.37 o 
   2  10   1     3030.78     3352.93    218.19 o 
   3  10   1     1666.17     1876.98    161.06 o 
   4  10   1     4860.96     4419.06    294.57 o 
   5  10   1     1880.63     2098.11    198.53 o 
   6  10   1     1889.77     1822.59    198.17 o 
   7  10   1       43.41       26.88     91.33 o 
  -7  11   1     2375.98     2384.89    216.95 o 
  -6  11   1     3317.04     3097.58    235.94 o 
  -5  11   1      414.27      536.04     98.57 o 
  -4  11   1     8316.86     7778.29    417.55 o 
  -3  11   1     5319.45     4876.20    276.20 o 
  -2  11   1     8645.86     8774.29    427.61 o 
  -1  11   1       83.55      156.25     32.87 o 
   0  11   1     3894.46     4156.28    196.00 o 
   1  11   1     2998.98     2930.27    185.58 o 
   2  11   1     8910.59     8510.74    447.02 o 
   3  11   1    13920.22    12453.63    633.57 o 
   4  11   1      303.24      384.07     95.56 o 
   5  11   1     3004.04     3134.53    251.68 o 
   6  11   1     1884.98     2030.66    209.83 o 
  -7  12   1     2144.32     1989.79    200.03 o 
  -6  12   1     1352.77     1349.36    149.04 o 
  -5  12   1     3852.21     3398.70    242.91 o 
  -4  12   1     4067.34     4478.05    276.46 o 
  -3  12   1     5868.60     5681.88    314.85 o 
  -2  12   1     2921.20     3477.04    194.35 o 
  -1  12   1     4431.51     3729.55    200.03 o 
   0  12   1    24270.38    22703.58    706.81 o 
   1  12   1       24.74       99.23     39.89 o 
   2  12   1     2764.08     3196.30    214.63 o 
   3  12   1      444.80      884.38    110.18 o 
   4  12   1     2033.49     1808.24    175.05 o 
   5  12   1     1308.41     1491.63    168.50 o 
   6  12   1     2014.83     2257.37    224.90 o 
  -7  13   1     3463.13     3959.25    301.85 o 
  -6  13   1     3353.41     3099.02    243.89 o 
  -5  13   1      181.20      211.46     74.51 o 
  -4  13   1     6894.72     6283.50    359.49 o 
  -3  13   1     7721.66     7129.70    380.96 o 
  -2  13   1     1061.86     1068.05     93.82 o 
  -1  13   1     2605.16     2550.45    151.88 o 
   0  13   1     1327.10     1732.80     85.75 o 
   1  13   1     6142.33     5883.19    319.39 o 
   2  13   1     7162.82     7450.53    383.54 o 
   3  13   1     9535.15     9780.26    523.34 o 
   4  13   1      258.98      308.94     93.60 o 
   5  13   1     4044.92     4085.38    304.32 o 
   6  13   1     1530.16     1493.44    206.32 o 
  -7  14   1     2492.07     2298.40    221.96 o 
  -6  14   1      748.59      928.56    145.12 o 
  -5  14   1      318.68      231.43     81.32 o 
  -4  14   1     2038.13     2017.14    168.34 o 
  -3  14   1     6188.68     6065.16    338.07 o 
  -2  14   1      540.58      597.86     72.46 o 
  -1  14   1    14395.53    14235.71    630.84 o 
   0  14   1    10485.89     9934.72    328.83 o 
   1  14   1       18.59      173.28     47.37 o 
   2  14   1     1714.91     2205.56    166.90 o 
   4  14   1     1637.47     1570.64    166.38 o 
   5  14   1     1642.08     1759.01    188.26 o 
   6  14   1     2629.96     2830.82    261.39 o 
  -7  15   1     2033.22     2109.83    216.80 o 
  -6  15   1     3629.23     3591.86    276.15 o 
  -5  15   1       83.64       52.69     60.63 o 
  -4  15   1     7684.76     7749.54    430.86 o 
  -3  15   1     3302.01     3558.94    230.53 o 
  -2  15   1      903.48      789.01     84.17 o 
   0  15   1     2249.66     2474.98    120.66 o 
   1  15   1     1852.32     2187.03    155.80 o 
   2  15   1     5054.60     4616.46    288.53 o 
   3  15   1     8163.41     7701.86    436.59 o 
   4  15   1       70.45      111.82     78.43 o 
   5  15   1     1784.00     1752.04    189.71 o 
   6  15   1     1475.33     1586.95    196.67 o 
  -7  16   1     1959.64     2135.22    220.51 o 
  -6  16   1      471.37      627.48    130.00 o 
  -5  16   1     1151.82     1090.70    156.99 o 
  -4  16   1     1311.74     1843.95    165.09 o 
  -3  16   1     6758.57     6491.74    367.90 o 
  -2  16   1       18.07       25.85     35.91 o 
  -1  16   1    23418.37    21229.47   1015.87 o 
   0  16   1    15439.24    14319.52    469.88 o 
   1  16   1     1019.76     1146.49    109.77 o 
   2  16   1     2509.97     3131.69    209.78 o 
   3  16   1      388.90      646.78    107.96 o 
   4  16   1      476.19      492.07    114.71 o 
   5  16   1      661.47      819.61    150.54 o 
   6  16   1     3235.34     2968.41    277.85 o 
  -7  17   1     2211.35     2384.38    236.93 o 
  -6  17   1     2655.16     2345.52    222.53 o 
  -5  17   1      263.31      317.92     93.71 o 
  -4  17   1     8495.31     7826.69    440.87 o 
  -3  17   1     3144.37     2998.75    213.65 o 
  -2  17   1       37.92       51.81     40.82 o 
   0  17   1     2411.81     2882.14    275.94 o 
   1  17   1      982.94      846.86     95.27 o 
   2  17   1     5264.78     4685.56    290.44 o 
   3  17   1     8953.10     8413.10    472.97 o 
   4  17   1       20.37       -4.80     65.84 o 
   5  17   1     3385.39     3293.73    279.60 o 
   6  17   1     1166.92     1705.70    235.79 o 
  -7  18   1     1348.35     1600.27    217.37 o 
  -6  18   1      366.21      410.33    125.34 o 
  -5  18   1      314.08      177.98     83.39 o 
  -4  18   1     2172.35     2432.73    198.53 o 
  -3  18   1     4379.16     4259.34    268.87 o 
  -2  18   1      172.71      162.60     53.67 o 
  -1  18   1     9793.64     9710.49    337.62 o 
   0  18   1     9196.28     8753.09    303.62 o 
   1  18   1       20.65       97.63     52.38 o 
   2  18   1     1990.79     2208.09    179.28 o 
   4  18   1       64.56       23.33     73.38 o 
   5  18   1     1585.37     1716.28    196.16 o 
   6  18   1     2622.31     2876.86    279.60 o 
  -7  19   1     2246.80     2289.83    238.94 o 
  -6  19   1     3956.27     3717.78    297.31 o 
  -5  19   1     1492.91     1296.77    158.69 o 
  -4  19   1     6838.86     6787.24    401.40 o 
  -3  19   1     4669.43     4327.88    278.88 o 
  -2  19   1      103.15      121.42     56.61 o 
  -1  19   1       25.34      118.01     44.48 o 
   0  19   1     2082.80     2475.42    136.47 o 
   1  19   1      858.03      918.91    104.97 o 
   2  19   1     8653.99     8620.14    474.11 o 
   3  19   1    10179.67     9694.13    531.91 o 
   4  19   1       39.41       63.88     79.21 o 
   5  19   1     3548.21     3819.86    307.68 o 
   6  19   1      878.02     1323.71    211.38 o 
  -6  20   1       89.75      239.38    110.32 o 
  -5  20   1      636.09      742.41    141.87 o 
  -4  20   1     1342.14     1534.57    157.61 o 
  -3  20   1     3676.76     3382.24    243.32 o 
  -2  20   1     1345.24     1249.14    122.88 o 
  -1  20   1     6506.02     6464.26    242.79 o 
   0  20   1     8968.30     8761.13    314.26 o 
   1  20   1      480.19      535.06     89.54 o 
   2  20   1     3416.72     4049.05    264.43 o 
   4  20   1      220.05      216.98     96.29 o 
   5  20   1     2103.60     2326.58    233.36 o 
  -6  21   1     2621.35     2385.46    232.59 o 
  -5  21   1      421.24      619.02    125.56 o 
  -4  21   1     6425.63     5736.17    359.70 o 
  -3  21   1     4759.27     4891.88    305.77 o 
  -2  21   1     1230.79     1062.63    116.42 o 
  -1  21   1      366.44      722.33    337.71 o 
   0  21   1      834.15     1335.83    121.17 o 
   1  21   1      353.78      312.50     72.09 o 
   2  21   1     6497.52     6603.67    370.02 o 
   3  21   1     6957.65     7074.79    421.42 o 
   4  21   1      167.51       93.40     78.74 o 
   5  21   1     1763.57     1598.61    194.50 o 
  -6  22   1       57.32      129.42     97.47 o 
  -5  22   1     1212.60     1156.60    170.30 o 
  -4  22   1      766.40     1131.01    155.03 o 
  -3  22   1     3277.69     3199.96    227.79 o 
  -2  22   1     1245.59     1464.39    136.71 o 
  -1  22   1     6891.37     6603.11    293.51 o 
   0  22   1     7699.17     7526.81    422.04 o 
   1  22   1     1202.98     1080.49    117.35 o 
   2  22   1     3458.67     3664.84    250.24 o 
   3  22   1      751.67      761.76    125.66 o 
   4  22   1      760.30      776.16    144.50 o 
   5  22   1     1209.66     1541.85    214.68 o 
  -6  23   1     2812.09     2640.55    247.92 o 
  -5  23   1        2.00       10.17     76.01 o 
  -4  23   1     3678.39     3480.14    260.46 o 
  -3  23   1     3081.54     3083.64    228.93 o 
  -2  23   1     7963.44     8416.50    439.12 o 
  -1  23   1      320.19      815.12     95.32 o 
   0  23   1      336.17      430.62     85.81 o 
   1  23   1      539.24      499.91     98.25 o 
   2  23   1     3476.95     3455.31    241.26 o 
   3  23   1     4061.17     3996.25    286.36 o 
   4  23   1      111.37      242.22     99.90 o 
   5  23   1     1169.22     1282.52    205.70 o 
  -6  24   1      825.91      986.82    174.84 o 
  -5  24   1     1119.47      992.19    169.48 o 
  -4  24   1      442.75      679.35    129.74 o 
  -3  24   1     1831.16     2138.42    180.67 o 
  -2  24   1      136.34      620.62    104.55 o 
   0  24   1     2895.09     2824.48    201.21 o 
   1  24   1     2774.17     3026.26    215.97 o 
   2  24   1      582.62      836.90    121.33 o 
   3  24   1      628.42      844.02    139.91 o 
   4  24   1     1468.09     1569.92    206.79 o 
   5  24   1     1007.09     1291.04    200.85 o 
  -5  25   1      119.07       55.58     84.16 o 
  -4  25   1     1353.13     1487.61    164.06 o 
  -3  25   1     2352.14     2252.93    196.36 o 
  -2  25   1     1643.92     1606.46    149.45 o 
   0  25   1     1433.82     1412.26    135.83 o 
   1  25   1     2022.24     2034.74    173.97 o 
   2  25   1     3856.96     3709.01    259.22 o 
   3  25   1     2736.89     2663.10    226.91 o 
   4  25   1      260.65      429.38    118.84 o 
  -5  26   1     1337.71     1297.23    182.84 o 
  -4  26   1     1779.04     1451.54    166.12 o 
  -3  26   1     1355.41     1606.87    160.55 o 
  -2  26   1      434.26      616.96    110.49 o 
   1  26   1     1541.31     1653.42    154.51 o 
   2  26   1     2609.02     2813.28    220.05 o 
   3  26   1      706.73      833.65    140.99 o 
   4  26   1     2290.68     2040.11    208.90 o 
  -5  27   1      170.84      194.33    101.91 o 
  -4  27   1     1827.53     1651.72    176.60 o 
  -3  27   1     2301.89     2159.89    197.03 o 
  -2  27   1     1667.04     1414.02    151.62 o 
   1  27   1      932.15     1092.46    128.09 o 
   2  27   1     1586.38     1715.92    167.88 o 
   3  27   1     2969.93     2787.27    236.56 o 
   4  27   1       84.73      168.12    106.40 o 
  -5  28   1     2380.55     2252.16    224.18 o 
  -4  28   1     1834.62     1986.64    200.23 o 
  -3  28   1     1357.21     1484.46    163.70 o 
   1  28   1     1799.21     1847.67    169.11 o 
   2  28   1     1294.63     1784.66    174.48 o 
   3  28   1     1367.15     1695.48    182.58 o 
   4  28   1     2176.42     1870.84    203.43 o 
  -4  29   1     1431.72     1413.09    184.34 o 
  -3  29   1     1148.98     1149.17    160.34 o 
   2  29   1     1112.59     1165.79    143.41 o 
   3  29   1     1756.54     1841.01    192.34 o 
  -4  30   1      799.52     1314.99    189.34 o 
   2  30   1      856.02     1105.88    158.48 o 
   3  30   1      760.35      731.57    143.10 o 
   2  31   1      949.49      946.98    154.77 o 
   3  31   1      438.42      692.66    143.41 o 
  -2 -33   2       91.67      187.72     83.23 o 
  -1 -33   2      478.79      844.44    146.20 o 
   0 -33   2      520.47      520.64     85.96 o 
  -3 -32   2      275.33      338.15    105.37 o 
  -2 -32   2     1682.76     1696.15    176.86 o 
  -1 -32   2     3770.58     4121.97    202.84 o 
   0 -32   2      819.66      985.28    183.98 o 
   1 -32   2      448.04      600.32     89.10 o 
  -4 -31   2     1379.70     1458.35    181.65 o 
  -3 -31   2      499.31      386.45    107.28 o 
  -2 -31   2      285.48      374.11     98.51 o 
  -1 -31   2      481.52      904.33    125.30 o 
   0 -31   2      893.25      963.23     81.28 o 
   1 -31   2      709.32      831.75     78.25 o 
   2 -31   2     2682.70     2471.12    124.16 o 
  -4 -30   2     1621.74     1420.11    164.73 o 
  -3 -30   2      565.40      719.14    131.54 o 
  -2 -30   2     1848.06     2084.37    131.29 o 
  -1 -30   2     4399.75     4600.70    196.73 o 
   0 -30   2      978.74     1160.39     88.66 o 
   1 -30   2     1430.04     1247.70     87.25 o 
   2 -30   2      416.06      551.20     66.36 o 
  -4 -29   2     1451.16     1141.12    164.52 o 
  -3 -29   2     1093.26     1167.70    155.65 o 
  -2 -29   2     1108.54     1289.11     82.60 o 
  -1 -29   2      122.58      477.06     56.00 o 
   0 -29   2     1665.58     1744.37     94.66 o 
   1 -29   2      747.93      894.24     92.30 o 
   2 -29   2     2528.38     2221.80    113.97 o 
   3 -29   2      316.92      422.91     83.23 o 
  -5 -28   2      754.63      895.48    150.85 o 
  -4 -28   2     1831.19     1627.51    168.55 o 
  -3 -28   2     1270.36     1362.81    102.00 o 
  -2 -28   2      917.71     1233.99     79.51 o 
  -1 -28   2     3878.75     4048.81    154.21 o 
   0 -28   2     1245.72     1316.99     85.04 o 
   1 -28   2     1122.62     1213.02     84.13 o 
   2 -28   2      151.82      218.14     47.98 o 
   3 -28   2     1153.32      938.24    140.71 o 
  -5 -27   2      554.75      629.34    122.31 o 
  -4 -27   2     1975.92     1637.70    115.50 o 
  -3 -27   2     3959.76     3721.87    145.96 o 
  -2 -27   2     2806.56     2978.66    148.18 o 
  -1 -27   2       41.63       99.44     35.87 o 
   0 -27   2     1709.17     1631.91     95.82 o 
   1 -27   2     2220.09     2175.59    105.95 o 
   2 -27   2     1966.51     1507.18     89.39 o 
   3 -27   2      394.18      426.02     94.89 o 
  -5 -26   2     1811.89     1417.01    158.69 o 
  -4 -26   2     1402.52     1207.91     96.76 o 
  -3 -26   2      618.04      836.15    126.17 o 
  -2 -26   2       38.68      181.51     45.29 o 
  -1 -26   2      856.97      957.16     74.15 o 
   0 -26   2     1340.63     1441.19     81.89 o 
   1 -26   2     2635.64     2422.43    111.34 o 
   2 -26   2        2.69       70.15     34.78 o 
   3 -26   2     2166.10     1958.78    168.86 o 
  -6 -25   2      132.04      258.83     90.77 o 
  -5 -25   2      651.78      650.04    115.86 o 
  -4 -25   2     2224.49     1826.14    119.27 o 
  -3 -25   2     1691.01     1755.34     89.70 o 
  -2 -25   2     5035.99     5573.69    185.79 o 
  -1 -25   2     1066.56     1258.49     74.62 o 
   0 -25   2     1346.72     1427.91     80.86 o 
   1 -25   2     1145.11     1197.73     76.26 o 
   2 -25   2     3210.14     2768.76    121.31 o 
   3 -25   2      452.82      537.33    101.20 o 
   4 -25   2      991.88     1240.67    136.71 o 
  -6 -24   2     3819.15     3196.25    244.98 o 
  -5 -24   2     4172.64     3863.21    268.30 o 
  -4 -24   2     1213.28     1242.29     94.60 o 
  -3 -24   2     2421.86     2431.57    143.37 o 
  -2 -24   2      101.79      228.75     38.82 o 
  -1 -24   2     4318.54     4284.65    153.77 o 
   0 -24   2     2548.76     2633.28    112.11 o 
   1 -24   2     3753.73     3557.70    146.52 o 
   2 -24   2       10.47      120.75     35.13 o 
   3 -24   2     2773.13     2463.23    188.62 o 
   4 -24   2     1882.56     1804.68    164.16 o 
  -6 -23   2      163.31      322.51     89.32 o 
  -5 -23   2      977.25     1017.27    138.77 o 
  -4 -23   2     1333.70     1208.70     92.68 o 
  -3 -23   2     6224.51     5733.31    185.02 o 
  -2 -23   2     5129.50     5051.51    169.52 o 
  -1 -23   2      885.95     1206.98     69.93 o 
   0 -23   2     2488.92     2562.15    109.41 o 
   1 -23   2     1766.96     1958.11     92.65 o 
   2 -23   2     2449.50     2132.80    124.32 o 
   3 -23   2      589.22      613.50     99.86 o 
   4 -23   2      999.82     1079.66    123.65 o 
  -6 -22   2     5420.32     4651.14    306.18 o 
  -5 -22   2     1981.69     1922.45    168.80 o 
  -4 -22   2      654.40      703.58     76.86 o 
  -3 -22   2     2214.68     2555.89    106.74 o 
  -2 -22   2      807.60      921.59     61.22 o 
  -1 -22   2     5544.41     5698.41    182.66 o 
   0 -22   2     3744.96     3737.77    145.84 o 
   1 -22   2     4260.60     4213.95    148.27 o 
   2 -22   2       27.59       72.65     38.97 o 
   3 -22   2     2002.37     1802.98    149.04 o 
   4 -22   2     2968.43     2693.24    202.76 o 
  -7 -21   2      268.22      174.98     89.89 o 
  -6 -21   2       32.92      163.11     73.17 o 
  -5 -21   2      678.19      718.21    114.51 o 
  -4 -21   2      279.54      200.93     51.21 o 
  -3 -21   2    11273.67    10031.98    282.73 o 
  -2 -21   2     8318.23     8378.76    208.66 o 
  -1 -21   2      470.21      527.76     74.64 o 
   0 -21   2     4801.63     4583.46    157.62 o 
   1 -21   2     5260.85     4977.13    166.92 o 
   2 -21   2      535.22      487.74     61.75 o 
   3 -21   2     1234.32     1300.59    123.70 o 
   4 -21   2     1311.16     1330.98    135.31 o 
   5 -21   2       97.17      129.52     67.91 o 
  -7 -20   2       91.07       81.37     68.17 o 
  -6 -20   2     5321.69     5272.64    324.71 o 
  -5 -20   2     2755.38     2119.84    174.02 o 
  -4 -20   2      353.70      185.50     61.35 o 
  -3 -20   2     1224.40     1704.39     79.83 o 
  -2 -20   2      920.60     1092.01    110.92 o 
  -1 -20   2      158.24      196.52     36.91 o 
   0 -20   2     3577.98     3711.53    132.95 o 
   1 -20   2     8889.32     8097.76    238.23 o 
   2 -20   2       21.41       22.30     31.49 o 
   3 -20   2     5328.11     5017.29    286.93 o 
   4 -20   2     3487.62     3724.60    244.05 o 
   5 -20   2       72.66      142.57     72.04 o 
  -7 -19   2       94.27       55.99     72.91 o 
  -6 -19   2       72.22      161.56     69.97 o 
  -5 -19   2      827.22      816.88    117.10 o 
  -4 -19   2      499.12      308.52     70.28 o 
  -3 -19   2     9074.97     8516.35    242.43 o 
  -2 -19   2     7901.89     7732.52    192.63 o 
  -1 -19   2      716.20      728.62     45.13 o 
   0 -19   2     8680.96     8371.54    239.29 o 
   1 -19   2     2140.35     2457.78     99.42 o 
   2 -19   2      436.32      357.58    127.95 o 
   3 -19   2      551.23      846.35    105.54 o 
   4 -19   2     1770.14     1763.55    151.31 o 
   5 -19   2       92.43       96.75     63.73 o 
  -7 -18   2      308.39      216.93     90.15 o 
  -6 -18   2     6825.83     6719.22    377.55 o 
  -5 -18   2     4396.62     4056.27    254.57 o 
  -4 -18   2      114.86       78.23     47.06 o 
  -3 -18   2      933.53     1229.20     52.96 o 
  -2 -18   2      119.78      185.69     32.78 o 
  -1 -18   2      279.87      292.26     30.95 o 
   0 -18   2     5468.27     5462.98    171.03 o 
   1 -18   2     6505.00     5954.74    217.67 o 
   2 -18   2       62.24       41.46     30.71 o 
   3 -18   2     5407.37     4909.33    275.68 o 
   4 -18   2     3620.39     3597.08    232.13 o 
   5 -18   2       29.98        9.08     50.47 o 
  -7 -17   2       55.03      105.83     71.06 o 
  -6 -17   2       25.34      266.83     75.39 o 
  -5 -17   2      599.70      710.36    100.79 o 
  -4 -17   2      698.65      465.75     82.46 o 
  -3 -17   2    10348.94     9598.72    229.05 o 
  -2 -17   2     6684.71     6447.94    164.48 o 
  -1 -17   2       29.80       36.34     17.68 o 
   0 -17   2     7821.09     7619.26    230.27 o 
   1 -17   2     3228.38     3191.83    137.73 o 
   2 -17   2       83.25       67.13     38.13 o 
   3 -17   2      546.94      778.95     87.58 o 
   4 -17   2     1384.27     1553.87    139.18 o 
   5 -17   2       47.78      -24.87     50.41 o 
  -7 -16   2      186.34      249.70     81.63 o 
  -6 -16   2     5519.14     5040.87    302.67 o 
  -5 -16   2     5555.78     5211.84    294.93 o 
  -4 -16   2     1548.87     1256.52    116.06 o 
  -3 -16   2     2662.97     2761.23    127.43 o 
  -2 -16   2       79.58      173.11     22.29 o 
  -1 -16   2      578.73      572.69     29.09 o 
   0 -16   2     7320.08     7643.16    221.33 o 
   1 -16   2     4254.97     3741.06    152.87 o 
   2 -16   2      135.33      172.30     46.75 o 
   3 -16   2     6318.76     5805.16    307.37 o 
   4 -16   2     3453.84     3260.19    214.68 o 
   5 -16   2      170.90       82.41     57.85 o 
  -7 -15   2      336.20      325.66     89.58 o 
  -6 -15   2      238.40      214.77     72.40 o 
  -5 -15   2     1395.54     1380.78    122.98 o 
  -4 -15   2      578.40      498.88     82.15 o 
  -3 -15   2     8254.50     7946.47    189.60 o 
  -2 -15   2     6713.97     6203.56    156.59 o 
  -1 -15   2      205.03      264.84     22.10 o 
   0 -15   2     7841.40     7461.66    182.72 o 
   1 -15   2     1658.04     1664.50     85.60 o 
   2 -15   2     2029.27     2078.76    138.10 o 
   4 -15   2     1144.75     1215.69    118.33 o 
   5 -15   2      232.26      252.90     79.72 o 
  -7 -14   2      290.06      203.57     78.95 o 
  -6 -14   2     5621.44     5967.83    334.82 o 
  -5 -14   2     6917.55     6081.31    326.05 o 
  -4 -14   2     1422.92     1265.95     70.84 o 
  -3 -14   2     3015.78     3203.87     92.09 o 
  -2 -14   2      689.62      763.62     59.99 o 
  -1 -14   2      963.81      952.70     33.96 o 
   0 -14   2     5829.98     5578.80    145.45 o 
   1 -14   2     6088.99     5683.07    198.46 o 
   2 -14   2      395.98      439.96     64.30 o 
   3 -14   2     8221.79     7709.29    381.11 o 
   4 -14   2     4220.35     3973.08    243.38 o 
   5 -14   2      357.64      421.43     89.63 o 
   6 -14   2      240.67      628.83    116.63 o 
  -8 -13   2     1702.58     1669.73    170.56 o 
  -7 -13   2     1029.91     1060.41    136.91 o 
  -6 -13   2      556.24      709.13    105.38 o 
  -5 -13   2     2681.08     2872.73    188.78 o 
  -4 -13   2      879.80      819.36     73.77 o 
  -3 -13   2    12596.21    12236.30    321.45 o 
  -2 -13   2    13584.21    13549.99    300.71 o 
  -1 -13   2      441.48      504.59     30.92 o 
   0 -13   2     2902.11     2819.05     86.15 o 
   1 -13   2     2417.09     2676.46    111.18 o 
   2 -13   2     3507.61     3328.21    187.23 o 
   3 -13   2      303.65      496.14     74.57 o 
   4 -13   2     1645.60     1706.73    141.40 o 
   5 -13   2      448.63      469.52     95.15 o 
   6 -13   2     2954.33     2541.26    211.74 o 
  -8 -12   2     1176.55     1273.96    147.03 o 
  -7 -12   2      234.85      251.14     76.94 o 
  -6 -12   2     5337.59     5575.72    311.86 o 
  -5 -12   2     5302.83     5623.92    300.56 o 
  -4 -12   2     1604.26     1517.05     84.76 o 
  -3 -12   2     2818.89     2797.95     96.10 o 
  -2 -12   2      132.28      177.07     19.00 o 
  -1 -12   2     3432.62     3493.31     96.61 o 
   0 -12   2     4157.97     3763.27    102.43 o 
   1 -12   2     8148.77     7472.28    409.16 o 
   2 -12   2      457.57      490.78     66.05 o 
   3 -12   2     8243.37     7800.38    381.73 o 
   4 -12   2     3456.88     3389.21    215.41 o 
   5 -12   2      796.92      869.05    122.82 o 
   6 -12   2      495.91      891.61    136.03 o 
  -8 -11   2     1757.28     1979.26    184.75 o 
  -7 -11   2     1128.80     1073.93    124.11 o 
  -6 -11   2      357.54      250.11     65.07 o 
  -5 -11   2     2451.46     2844.25    124.32 o 
  -4 -11   2     3965.66     3876.95    149.53 o 
  -3 -11   2     6385.65     5712.44    164.77 o 
  -2 -11   2    16060.16    16659.38    360.12 o 
  -1 -11   2     5303.01     5358.85    134.32 o 
   0 -11   2    17835.85    17636.75    384.93 o 
   1 -11   2     3073.54     2888.11    116.70 o 
   2 -11   2     3941.16     3888.40    207.97 o 
   3 -11   2     1813.60     2048.06    142.33 o 
   4 -11   2     1638.66     1680.62    138.15 o 
   5 -11   2      475.69      609.89    104.71 o 
   6 -11   2     2271.75     2099.56    189.24 o 
  -8 -10   2      986.82     1017.89    144.39 o 
  -7 -10   2      452.86      485.42     93.91 o 
  -6 -10   2     2341.02     2391.65    173.91 o 
  -5 -10   2     6011.95     5993.85    218.82 o 
  -4 -10   2     3289.79     3184.34    127.72 o 
  -3 -10   2      569.09      636.58     35.94 o 
  -2 -10   2    14037.52    14759.84    319.84 o 
  -1 -10   2    11501.65    11131.65    258.53 o 
   0 -10   2     8579.72     8720.13    208.91 o 
   1 -10   2     8723.54     8419.50    343.60 o 
   2 -10   2       17.47       -9.60     25.55 o 
   3 -10   2     6476.50     6481.47    325.12 o 
   4 -10   2     3669.75     3778.06    229.39 o 
   5 -10   2     1656.18     1385.07    134.02 o 
   6 -10   2      717.40      849.91    130.77 o 
  -8  -9   2     1336.06     1454.43    154.61 o 
  -7  -9   2     2332.63     2720.75    200.28 o 
  -6  -9   2      485.24      578.15     92.32 o 
  -5  -9   2     3358.59     3441.70    142.46 o 
  -4  -9   2     1381.95     1392.64     71.39 o 
  -3  -9   2     4164.16     3724.87    113.94 o 
  -2  -9   2    11217.76    10996.13    244.40 o 
  -1  -9   2     9647.35     9402.52    211.96 o 
   0  -9   2    12099.04    12360.81    271.42 o 
   1  -9   2     3790.91     3882.59    136.64 o 
   2  -9   2     5028.29     4551.44    159.33 o 
   3  -9   2     5577.22     5791.23    296.01 o 
   4  -9   2     1472.61     1884.00    146.30 o 
   5  -9   2     1588.86     1703.07    150.48 o 
   6  -9   2     1201.10     1382.13    150.28 o 
  -8  -8   2     1586.21     1466.14    156.88 o 
  -7  -8   2     1574.24     1926.88    163.08 o 
  -6  -8   2     4848.58     5241.75    240.67 o 
  -5  -8   2     3498.79     3871.71    155.71 o 
  -4  -8   2     4313.57     4216.88    157.06 o 
  -3  -8   2     4767.50     4859.86    139.79 o 
  -2  -8   2    40437.32    40066.53    836.30 o 
  -1  -8   2     9915.52     9676.84    248.30 o 
   0  -8   2    15176.53    15546.21    339.38 o 
   1  -8   2     5584.22     5850.94    262.99 o 
   2  -8   2     1066.40     1041.54     76.48 o 
   3  -8   2     2959.54     2888.73    175.93 o 
   4  -8   2     2818.20     3030.90    196.57 o 
   5  -8   2     2434.34     2653.92    196.21 o 
   6  -8   2     1242.45     1323.71    163.75 o 
  -8  -7   2     1175.06     1152.27    154.92 o 
  -7  -7   2     2434.78     2423.60    184.49 o 
  -6  -7   2     1619.54     1774.80     99.01 o 
  -5  -7   2     7663.39     8551.80    430.48 o 
  -4  -7   2     3979.52     4112.15    153.58 o 
  -3  -7   2    10374.03    11071.38    286.64 o 
  -2  -7   2     4660.97     4501.28    107.70 o 
  -1  -7   2     7754.52     7551.04    170.74 o 
   0  -7   2     7905.77     7729.48    208.84 o 
   1  -7   2    10408.67     9333.31    319.99 o 
   2  -7   2     7359.01     7394.54    245.51 o 
   3  -7   2     4951.55     5502.08    283.47 o 
   4  -7   2     1363.32     1652.70    135.05 o 
   5  -7   2     2584.79     2610.82    194.25 o 
   6  -7   2      893.99      861.67    135.16 o 
  -8  -6   2     1274.74     1276.07    142.80 o 
  -7  -6   2      704.75      799.28    114.46 o 
  -6  -6   2     3969.47     3921.51    166.43 o 
  -5  -6   2     1427.77     1639.53     86.66 o 
  -4  -6   2     6880.04     7696.40    258.13 o 
  -3  -6   2     9405.72    10152.77    341.04 o 
  -2  -6   2    11688.04    10826.24    279.34 o 
  -1  -6   2    13595.96    12832.09    286.06 o 
   0  -6   2    14533.29    15350.80    378.42 o 
   1  -6   2     4179.49     4171.63    153.71 o 
   2  -6   2     1056.26     1159.22    177.91 o 
   3  -6   2     1700.94     1720.98     84.71 o 
   4  -6   2     2164.89     2320.13    164.32 o 
   5  -6   2     2509.39     2726.89    200.03 o 
   6  -6   2      764.97      923.14    138.00 o 
  -8  -5   2     1157.22     1215.18    138.10 o 
  -7  -5   2     6189.70     6053.29    338.49 o 
  -6  -5   2     1546.85     1597.10     92.55 o 
  -5  -5   2     6280.10     6877.25    243.70 o 
  -4  -5   2     5325.05     5427.17    191.72 o 
  -3  -5   2     6777.39     6891.08    296.56 o 
  -2  -5   2     1357.51     1230.93     47.44 o 
  -1  -5   2     3797.67     3954.09    108.15 o 
   0  -5   2     5321.00     5087.11    138.88 o 
   1  -5   2    10705.39    10054.16    332.33 o 
   2  -5   2    16028.25    16002.04    496.63 o 
   3  -5   2     4398.09     4418.59    168.44 o 
   4  -5   2     1296.13     1325.56    120.35 o 
   5  -5   2     2844.19     2991.16    213.13 o 
   6  -5   2      732.53      887.94    134.33 o 
  -8  -4   2     1255.27     1263.02    137.89 o 
  -7  -4   2      635.23     1042.12     80.36 o 
  -6  -4   2     2185.76     2165.36    110.83 o 
  -5  -4   2      956.39     1038.31     65.73 o 
  -4  -4   2     3353.77     3636.52    239.84 o 
  -3  -4   2     8088.04     8901.13    283.93 o 
  -2  -4   2     8132.48     7936.27    265.96 o 
  -1  -4   2    15632.27    15479.79    393.30 o 
   0  -4   2     3547.92     3221.23     99.91 o 
   1  -4   2     3138.33     3152.84    176.00 o 
   2  -4   2      497.40      700.15    206.73 o 
   3  -4   2      244.65      401.82     45.77 o 
   4  -4   2     2815.64     2845.68    130.62 o 
   5  -4   2     3309.83     3160.80    219.38 o 
   6  -4   2     1699.67     1542.05    157.19 o 
  -8  -3   2     1223.44     1393.79    142.23 o 
  -7  -3   2     8380.46     8784.13    322.03 o 
  -6  -3   2     1857.99     1962.56    103.81 o 
  -5  -3   2     6118.50     6093.52    220.12 o 
  -4  -3   2    11327.31    12322.83    706.13 o 
  -3  -3   2     3120.05     3138.17    115.20 o 
  -2  -3   2     5269.81     5313.08    232.45 o 
  -1  -3   2     2791.29     3097.54     88.88 o 
   0  -3   2    17307.50    18006.90    806.61 o 
   1  -3   2    10674.74    10252.61    494.03 o 
   2  -3   2    17673.18    17175.94    787.52 o 
   3  -3   2     4528.17     4579.69    176.46 o 
   4  -3   2     3962.61     3669.96    157.95 o 
   5  -3   2     2261.10     2271.98    177.17 o 
   6  -3   2      169.41      280.97     88.29 o 
  -8  -2   2     1225.93     1254.66    133.76 o 
  -7  -2   2     1690.35     2027.41    114.34 o 
  -6  -2   2     1125.11     1218.64     79.03 o 
  -5  -2   2      521.47      608.19     51.98 o 
  -4  -2   2    11743.42    12825.02    405.69 o 
  -3  -2   2     7271.97     6750.77    220.10 o 
  -2  -2   2     3393.68     3287.07    126.02 o 
  -1  -2   2    28889.38    28946.21   1073.42 o 
   0  -2   2     1546.35     1473.78     97.28 o 
   1  -2   2     2507.07     2493.16    156.47 o 
   2  -2   2      155.61      659.63     75.60 o 
   3  -2   2      185.59      324.68     61.15 o 
   4  -2   2     1190.48     1277.03     82.25 o 
   5  -2   2     5527.97     5601.47    323.52 o 
   6  -2   2     2180.20     1946.03    179.95 o 
  -8  -1   2     1797.99     1746.37    113.29 o 
  -7  -1   2     5303.33     4996.49    207.99 o 
  -6  -1   2     1393.54     1383.20     84.49 o 
  -5  -1   2     4492.04     4537.26    173.56 o 
  -4  -1   2    15483.28    17612.13    542.62 o 
  -3  -1   2      937.79     1079.46     52.41 o 
  -2  -1   2     1197.09     1188.37     76.47 o 
  -1  -1   2     3636.91     4105.18    115.70 o 
   0  -1   2    24874.30    26180.70   1149.02 o 
   1  -1   2     8817.78     7742.32    381.48 o 
   2  -1   2    19883.18    19093.53    878.24 o 
   3  -1   2     4465.11     4143.38    246.68 o 
   4  -1   2     2149.63     1965.43    155.13 o 
   5  -1   2     2918.28     3275.36    224.69 o 
   6  -1   2      335.06      569.32    110.49 o 
  -8   0   2     1369.26     1355.25     99.76 o 
  -7   0   2     1802.89     1720.52    126.31 o 
  -6   0   2      313.58      367.05     52.00 o 
  -5   0   2      331.58      447.84     46.96 o 
  -4   0   2    16444.33    19156.75   1306.03 o 
  -3   0   2     8128.98     8608.27    358.77 o 
  -2   0   2     3023.88     3214.75     90.12 o 
  -1   0   2    24833.44    25007.94    746.12 o 
   0   0   2     3028.53     2946.58    159.05 o 
   1   0   2       85.66      181.43     38.39 o 
   2   0   2     1696.35     2223.83    155.34 o 
   3   0   2        5.43      125.55     49.07 o 
   4   0   2      302.72      314.25     75.39 o 
   5   0   2     5416.60     5712.45    235.82 o 
   6   0   2     2041.08     1987.16    181.76 o 
  -8   1   2     1633.24     1511.59    105.27 o 
  -7   1   2     5045.17     4884.64    205.28 o 
  -6   1   2     1349.05     1322.42     81.65 o 
  -5   1   2     4388.66     4371.69    231.79 o 
  -4   1   2    15146.49    15540.61    968.63 o 
  -3   1   2     1138.02     1217.20     55.95 o 
  -2   1   2     1168.93     1175.17     68.89 o 
  -1   1   2     3601.05     4210.91    138.41 o 
   0   1   2    23291.46    23074.56   1012.52 o 
   1   1   2     8957.54     8691.46    415.95 o 
   2   1   2    20000.74    21358.64    982.59 o 
   3   1   2     4479.06     4471.65    268.51 o 
   4   1   2     2178.60     2117.00    168.75 o 
   5   1   2     2843.22     3497.27    241.78 o 
   6   1   2      306.02      354.55     96.49 o 
  -8   2   2     1290.30     1367.37    101.25 o 
  -7   2   2     1769.00     2043.15    134.64 o 
  -6   2   2     1091.35     1141.11     75.17 o 
  -5   2   2      417.35      515.73     49.39 o 
  -4   2   2    12009.40    13431.13    422.46 o 
  -3   2   2     7284.34     7300.10    513.90 o 
  -2   2   2     3455.19     3451.42    114.59 o 
  -1   2   2    28391.37    30052.59    862.75 o 
   0   2   2     1597.54     1571.26     95.32 o 
   1   2   2     2183.33     2568.97    149.92 o 
   2   2   2      138.55      803.87     90.00 o 
   3   2   2      130.06      226.27     64.61 o 
   4   2   2     1154.11     1163.57    125.97 o 
   5   2   2     5425.91     5523.03    337.40 o 
   6   2   2     2218.04     1720.87    169.53 o 
  -8   3   2     1118.58     1129.12     92.01 o 
  -7   3   2     8251.61     7913.42    296.09 o 
  -6   3   2     1872.96     1758.71     97.06 o 
  -5   3   2     6010.48     6080.24    535.03 o 
  -4   3   2    11676.70    12308.51    580.83 o 
  -3   3   2     3501.26     3738.43    202.87 o 
  -2   3   2     5222.03     5366.25    270.42 o 
  -1   3   2     2779.52     3076.30    103.43 o 
   0   3   2    17556.64    18980.67    834.89 o 
   1   3   2    11222.32    10920.35    505.12 o 
   2   3   2    17567.83    16451.02    781.22 o 
   3   3   2     4768.52     4284.79    268.30 o 
   4   3   2     3927.01     4149.47    269.75 o 
   5   3   2     2199.18     2416.32    200.03 o 
  -8   4   2     1347.78     1276.46     97.67 o 
  -7   4   2      744.15      960.91     76.84 o 
  -6   4   2     2205.18     2005.39    105.37 o 
  -5   4   2      823.82      882.32     91.29 o 
  -4   4   2     3405.24     3725.47    214.79 o 
  -3   4   2     7878.69     8213.28    395.93 o 
  -2   4   2     8137.57     8114.81    385.35 o 
  -1   4   2    15371.08    15379.70    460.04 o 
   0   4   2     3583.23     3349.99    168.19 o 
   1   4   2     2912.64     3376.30    174.22 o 
   2   4   2      521.78     1027.59    108.37 o 
   3   4   2      253.40      539.03     91.76 o 
   4   4   2     2746.60     3011.65    222.94 o 
   5   4   2     3211.09     3307.20    247.25 o 
   6   4   2     1575.85     1430.95    162.56 o 
  -8   5   2     1074.62     1074.48     95.04 o 
  -7   5   2     6644.85     5995.38    240.10 o 
  -6   5   2     1439.36     1476.15    133.20 o 
  -5   5   2     6170.01     6344.87    343.44 o 
  -4   5   2     5441.41     5453.05    291.89 o 
  -3   5   2     6825.30     7236.16    356.03 o 
  -2   5   2     1375.71     1433.84     92.53 o 
  -1   5   2     3828.35     3808.61    198.58 o 
   0   5   2     6033.46     5797.27    261.80 o 
   1   5   2    10798.94    11168.37    488.20 o 
   2   5   2    16116.56    16054.68    771.05 o 
   3   5   2     4588.82     5054.19    310.46 o 
   4   5   2     1148.35     1118.47    127.78 o 
   5   5   2     2810.70     2990.29    234.76 o 
   6   5   2      731.41      966.54    159.52 o 
  -8   6   2     1327.15     1213.79     94.03 o 
  -7   6   2      593.99      754.78     90.72 o 
  -6   6   2     4048.85     3420.01    229.44 o 
  -5   6   2     1567.38     1556.45    130.25 o 
  -4   6   2     6877.04     6142.36    323.42 o 
  -3   6   2     9338.89     9705.43    469.15 o 
  -2   6   2    11699.44    12404.24    543.21 o 
  -1   6   2    13126.03    13411.29    585.84 o 
   0   6   2    14496.16    15014.96    667.27 o 
   1   6   2     4159.64     4305.22    214.12 o 
   2   6   2     1055.32     1237.42    120.19 o 
   3   6   2     1746.81     2155.91    178.71 o 
   4   6   2     2248.82     2425.40    199.10 o 
   5   6   2     2375.67     2246.02    204.41 o 
   6   6   2      780.05     1186.12    171.90 o 
  -8   7   2     1068.01      911.26     92.85 o 
  -7   7   2     2504.47     2107.10    119.95 o 
  -6   7   2     1548.01     1461.96    140.21 o 
  -5   7   2     7796.64     6792.86    367.64 o 
  -4   7   2     3395.98     3852.27    226.04 o 
  -3   7   2    10264.38    11530.65    531.75 o 
  -2   7   2     4733.77     4510.56    233.88 o 
  -1   7   2     7763.59     7604.43    358.36 o 
   0   7   2     8850.94     8861.10    387.93 o 
   1   7   2    10382.26     9717.20    440.31 o 
   2   7   2     7304.74     6479.82    364.65 o 
   3   7   2     4881.23     5852.90    352.83 o 
   4   7   2     1335.27     1462.37    157.14 o 
   5   7   2     2572.64     2692.31    226.35 o 
   6   7   2      879.39     1012.16    172.42 o 
  -8   8   2     1586.92     1313.89    100.86 o 
  -7   8   2     1557.95     1532.97    155.23 o 
  -6   8   2     4771.23     4143.64    267.68 o 
  -5   8   2     3754.80     3496.55    225.93 o 
  -4   8   2     4476.91     4412.98    252.77 o 
  -3   8   2     4940.44     5023.89    266.55 o 
  -2   8   2    40305.40    43892.37   1804.42 o 
  -1   8   2    10239.44    10029.57    437.88 o 
   0   8   2    14623.95    15368.62    667.27 o 
   1   8   2     5589.45     5463.58    265.72 o 
   2   8   2     1066.45     1241.96    124.17 o 
   3   8   2     3046.04     3409.18    244.15 o 
   4   8   2     2753.91     2731.53    223.87 o 
   5   8   2     2351.29     2146.57    202.35 o 
   6   8   2     1271.78     1689.29    189.96 o 
  -8   9   2     1393.15     1231.37    111.06 o 
  -7   9   2     2172.65     2220.52    193.94 o 
  -6   9   2      488.27      773.99    113.02 o 
  -5   9   2     3496.46     3393.70    224.39 o 
  -4   9   2     1642.31     1414.43    119.73 o 
  -3   9   2     4256.75     3726.92    212.26 o 
  -2   9   2    11323.90    11309.51    508.99 o 
  -1   9   2     9776.50     9438.47    437.31 o 
   0   9   2    12488.08    11920.54    538.72 o 
   1   9   2     3519.57     3542.61    140.62 o 
   2   9   2     4984.23     4931.00    300.45 o 
   3   9   2     5514.82     5765.38    354.90 o 
   4   9   2     1492.13     1669.01    173.40 o 
   5   9   2     1579.18     1733.88    182.95 o 
   6   9   2     1182.87     1381.87    201.78 o 
  -8  10   2      961.67     1281.91    176.60 o 
  -7  10   2      467.76      398.98    102.79 o 
  -6  10   2     2320.65     2294.27    186.30 o 
  -5  10   2     6168.89     5816.62    335.03 o 
  -4  10   2     3164.46     2997.51    196.31 o 
  -3  10   2      507.27      620.16     70.24 o 
  -2  10   2    13969.93    15169.06    692.92 o 
  -1  10   2    11896.17    11459.48    517.41 o 
   0  10   2     8085.31     8119.35    388.75 o 
   1  10   2     8951.43     8383.60    287.03 o 
   2  10   2       13.00       48.87     43.81 o 
   3  10   2     6058.13     5855.22    362.59 o 
   4  10   2     3593.16     3215.91    252.20 o 
   5  10   2     1733.22     1605.07    180.26 o 
   6  10   2      778.09      991.05    183.51 o 
  -8  11   2     1807.18     1730.37    189.09 o 
  -7  11   2      975.16     1063.46    156.88 o 
  -6  11   2      417.54      606.84    108.12 o 
  -5  11   2     2616.21     2928.46    207.56 o 
  -4  11   2     4220.15     3857.43    236.62 o 
  -3  11   2     6420.34     5613.19    297.87 o 
  -2  11   2    16146.03    16476.88    750.62 o 
  -1  11   2     5178.86     5546.77    266.96 o 
   0  11   2    17777.51    18516.62    793.60 o 
   1  11   2     3021.56     3052.78    292.02 o 
   2  11   2     3927.93     3647.60    246.58 o 
   3  11   2     1777.61     2266.15    196.26 o 
   4  11   2     1751.80     1690.78    177.22 o 
   5  11   2      473.19      596.73    135.62 o 
   6  11   2     2278.70     2250.77    232.23 o 
  -8  12   2     1157.07     1464.28    198.43 o 
  -7  12   2      216.07      259.55     89.48 o 
  -6  12   2     5355.19     5116.32    325.84 o 
  -5  12   2     5234.78     4943.80    302.26 o 
  -4  12   2     1363.96     1549.85    130.82 o 
  -3  12   2     3099.30     3123.74    189.24 o 
  -2  12   2      197.67      259.04     46.85 o 
  -1  12   2     3410.71     3435.08    187.02 o 
   0  12   2     3900.29     3513.99    185.89 o 
   1  12   2     7723.10     7612.01    400.47 o 
   2  12   2      447.49      414.20     86.53 o 
   3  12   2     7983.87     7496.41    439.07 o 
   4  12   2     3361.01     3167.56    253.03 o 
   5  12   2      885.00      902.75    165.14 o 
   6  12   2      455.87      856.15    169.37 o 
  -8  13   2     1758.69     1841.63    202.19 o 
  -7  13   2     1014.65      944.76    152.34 o 
  -6  13   2      584.87      609.58    109.66 o 
  -5  13   2     2759.09     2763.84    205.08 o 
  -4  13   2      872.80      834.74     96.14 o 
  -3  13   2    12698.25    12517.93    601.47 o 
  -2  13   2    13483.18    13168.02    621.34 o 
  -1  13   2      451.91      437.48     52.48 o 
   0  13   2     3266.79     3258.69    155.85 o 
   1  13   2     2362.83     2538.73    186.97 o 
   2  13   2     3493.87     3185.05    228.46 o 
   3  13   2      278.67      638.73    114.62 o 
   4  13   2     1571.15     1795.13    183.56 o 
   5  13   2      439.75      248.51    112.90 o 
   6  13   2     2952.54     2813.48    268.66 o 
  -7  14   2      269.69      377.98    104.65 o 
  -6  14   2     5832.14     5312.17    341.27 o 
  -5  14   2     7132.21     6433.83    375.28 o 
  -4  14   2     1253.30     1145.35    114.88 o 
  -3  14   2     3189.07     3632.01    216.59 o 
  -2  14   2      682.11      733.02     76.22 o 
  -1  14   2      802.59      913.95     77.10 o 
   0  14   2     5993.08     5870.03    269.33 o 
   1  14   2     5838.27     4886.77    305.92 o 
   2  14   2      400.87      480.56     91.38 o 
   3  14   2     8096.21     7827.62    458.63 o 
   4  14   2     4329.85     4521.66    322.13 o 
   5  14   2      349.87      370.34    121.68 o 
   6  14   2      225.43      606.02    156.37 o 
  -7  15   2      356.11      331.90    105.01 o 
  -6  15   2      227.62      395.94     93.60 o 
  -5  15   2     1445.72     1710.24    158.48 o 
  -4  15   2      455.32      439.34     84.21 o 
  -3  15   2     8566.72     7499.20    401.19 o 
  -2  15   2     6684.10     6305.90    322.80 o 
  -1  15   2      247.26      221.84     44.12 o 
   0  15   2     7444.33     6754.78    338.75 o 
   1  15   2     1501.95     1865.16    154.77 o 
   2  15   2     2038.32     2190.18    184.03 o 
   3  15   2      435.64      814.20    132.27 o 
   4  15   2     1118.54     1257.34    172.62 o 
   5  15   2      249.41      133.28    107.85 o 
  -7  16   2      145.24        3.61     74.62 o 
  -6  16   2     5539.48     5167.05    341.48 o 
  -5  16   2     5727.17     5143.72    326.00 o 
  -4  16   2     1669.84     1540.92    142.07 o 
  -3  16   2     2798.69     2721.16    191.15 o 
  -2  16   2      110.80      182.46     49.02 o 
  -1  16   2      579.16      548.37     63.01 o 
   0  16   2     7690.17     8250.37    276.92 o 
   1  16   2     4289.03     4253.05    262.57 o 
   2  16   2      129.97      147.53     68.73 o 
   3  16   2     6213.81     6401.32    399.12 o 
   4  16   2     3640.01     3598.78    282.70 o 
   5  16   2      182.23      192.94    108.36 o 
  -7  17   2       45.57        2.84     78.95 o 
  -5  17   2      566.49      749.12    120.55 o 
  -4  17   2      631.90      601.42     98.67 o 
  -3  17   2    10809.37     9720.19    486.34 o 
  -2  17   2     6654.81     6330.78    336.42 o 
  -1  17   2       35.43       37.41     30.55 o 
   0  17   2     7354.51     7224.58    262.85 o 
   1  17   2     3059.07     3313.50    227.74 o 
   2  17   2       76.77       47.68     58.47 o 
   3  17   2      494.86     1036.62    151.36 o 
   4  17   2     1526.80     1644.29    183.41 o 
   5  17   2       58.51       45.36     93.45 o 
  -7  18   2      270.12      235.97    105.01 o 
  -6  18   2     6810.61     5994.92    386.17 o 
  -5  18   2     4346.57     4170.73    286.83 o 
  -4  18   2       97.56      105.58     65.48 o 
  -3  18   2      931.53     1258.79    121.84 o 
  -2  18   2      130.48      322.15     64.14 o 
  -1  18   2      288.15      241.70     51.86 o 
   0  18   2     5580.45     5490.57    314.59 o 
   1  18   2     6320.89     5858.16    352.42 o 
   2  18   2       60.29       28.48     52.07 o 
   3  18   2     5270.02     4762.25    327.86 o 
   4  18   2     3359.31     3248.63    269.23 o 
   5  18   2       32.79      -36.27    102.07 o 
  -7  19   2       81.69      149.85     99.33 o 
  -6  19   2       82.29      427.83    109.09 o 
  -5  19   2      736.52      864.25    135.00 o 
  -4  19   2      478.31      405.84     89.53 o 
  -3  19   2     9612.02     8616.22    457.08 o 
  -2  19   2     7928.24     7054.97    390.51 o 
  -1  19   2      736.84      842.63     84.79 o 
   0  19   2     8587.75     7779.27    431.17 o 
   1  19   2     2113.41     2328.33    186.61 o 
   2  19   2      433.02      347.22     89.53 o 
   3  19   2      527.39      987.49    149.14 o 
   4  19   2     1850.02     2140.12    212.57 o 
   5  19   2       94.05      155.84    114.30 o 
  -7  20   2       93.05       91.08     93.66 o 
  -6  20   2     5447.77     4769.94    335.91 o 
  -5  20   2     2868.87     2729.31    224.28 o 
  -4  20   2      387.37      348.46     88.55 o 
  -3  20   2     1310.04     1765.05    151.83 o 
  -2  20   2      958.94     1170.85    115.13 o 
  -1  20   2      206.29      151.35     49.07 o 
   0  20   2     3603.82     3803.97    243.17 o 
   1  20   2     8634.54     8366.50    456.92 o 
   2  20   2       19.36        3.87     55.37 o 
   3  20   2     4955.81     4390.27    313.77 o 
   4  20   2     3393.85     3773.11    299.83 o 
   5  20   2       63.37      -18.99    102.69 o 
  -7  21   2      263.39      267.86    114.40 o 
  -6  21   2       20.79      288.29    103.62 o 
  -5  21   2      768.19      954.88    144.76 o 
  -4  21   2      281.34      364.10     97.16 o 
  -3  21   2    11264.63    10037.00    527.01 o 
  -2  21   2     8340.02     7433.76    424.72 o 
  -1  21   2      461.24      473.24     58.51 o 
   0  21   2     4845.12     5084.53    294.47 o 
   1  21   2     5155.97     5259.06    320.37 o 
   2  21   2      542.37      642.09    122.46 o 
   3  21   2     1312.95     1351.11    182.07 o 
   4  21   2     1335.55     1654.92    190.94 o 
   5  21   2       96.46      153.00    113.63 o 
  -6  22   2     5498.14     5330.18    369.81 o 
  -5  22   2     2128.57     2172.27    201.42 o 
  -4  22   2      675.29      635.53    119.73 o 
  -3  22   2     2529.40     2919.33    209.47 o 
  -2  22   2      794.58      957.25    107.75 o 
  -1  22   2     5699.53     5256.28    316.86 o 
   0  22   2     3722.88     3520.44    241.05 o 
   1  22   2     3773.04     3609.10    260.66 o 
   2  22   2       30.67       59.60     68.84 o 
   3  22   2     2272.80     2034.90    199.20 o 
   4  22   2     2873.48     2666.77    248.02 o 
  -6  23   2      157.42      367.14    108.57 o 
  -5  23   2     1050.71     1287.94    171.59 o 
  -4  23   2     1444.14     1353.74    148.58 o 
  -3  23   2     5960.36     5496.20    342.67 o 
  -2  23   2     5058.64     5063.27    301.69 o 
  -1  23   2      783.28      861.52    106.21 o 
   0  23   2     2644.05     2592.92    192.18 o 
   1  23   2     1433.97     1696.87    163.28 o 
   2  23   2     2434.89     2226.20    203.33 o 
   3  23   2      480.89      406.36    112.34 o 
   4  23   2      974.11     1046.94    177.53 o 
  -6  24   2     3720.36     3533.81    287.04 o 
  -5  24   2     4316.53     3870.38    291.73 o 
  -4  24   2     1256.86     1178.33    141.71 o 
  -3  24   2     2326.87     2608.50    204.31 o 
  -2  24   2       46.23      217.45     70.02 o 
  -1  24   2     4284.99     4118.72    261.23 o 
   0  24   2     2370.10     2186.15    183.67 o 
   1  24   2     3961.07     3664.84    252.30 o 
   2  24   2        9.39      167.40     85.97 o 
   3  24   2     2804.68     2590.65    230.11 o 
   4  24   2     1757.88     1681.19    197.96 o 
  -6  25   2      136.27      264.72    106.25 o 
  -5  25   2      628.43      961.74    157.76 o 
  -4  25   2     2282.61     2135.89    192.34 o 
  -3  25   2     1768.54     1961.82    171.44 o 
  -1  25   2     1222.34     1315.35    132.58 o 
   0  25   2     1607.26     1555.11    151.05 o 
   1  25   2     1192.87     1442.51    153.37 o 
   2  25   2     3253.80     3026.10    241.93 o 
   3  25   2      364.47      299.96     97.53 o 
   4  25   2      988.09     1251.30    196.05 o 
  -5  26   2     1793.40     1859.80    192.34 o 
  -4  26   2     1464.41     1429.24    162.35 o 
  -3  26   2      655.26     1125.43    133.66 o 
   0  26   2     1242.73     1323.24    141.40 o 
   1  26   2     2774.52     2792.43    218.04 o 
   2  26   2        2.15      152.22     81.63 o 
   3  26   2     2003.51     1843.13    197.24 o 
  -5  27   2      624.45      914.21    153.68 o 
  -4  27   2     1863.92     1687.07    175.87 o 
  -3  27   2     4055.52     4168.41    283.16 o 
   0  27   2     1811.68     2064.52    176.39 o 
   1  27   2     2308.90     2225.17    196.21 o 
   2  27   2     1978.37     1731.40    179.49 o 
   3  27   2      424.23      574.48    132.22 o 
  -5  28   2      797.57      917.67    165.86 o 
  -4  28   2     1868.98     2097.19    202.14 o 
   0  28   2     1196.36     1289.29    146.56 o 
   1  28   2     1106.19     1125.95    164.26 o 
   2  28   2      156.96      235.82     94.74 o 
   3  28   2     1047.86     1060.31    168.75 o 
  -4  29   2     1414.83     1450.76    165.40 o 
   1  29   2      757.32     1046.06    155.95 o 
   2  29   2     2526.64     2317.39    209.21 o 
   3  29   2      319.13      297.53    115.90 o 
  -4  30   2     1655.59     1922.45    200.23 o 
   1  30   2     1382.21     1447.56    168.08 o 
   2  30   2      416.76      534.33    120.81 o 
   1  31   2      769.64      799.90    149.25 o 
   2  31   2     2681.14     2705.06    236.77 o 
  -3 -32   3       35.96      139.89     88.03 o 
  -2 -32   3      328.61      324.34     87.00 o 
  -1 -32   3      713.10      591.26     96.17 o 
   0 -32   3     2357.54     2423.05    204.52 o 
  -3 -31   3     2737.69     2714.91    163.03 o 
  -2 -31   3      235.89      349.83     73.57 o 
  -1 -31   3      441.73      479.16     81.91 o 
   0 -31   3      779.14     1006.06    110.98 o 
   1 -31   3      458.10      438.48     83.16 o 
  -4 -30   3     1108.59     1083.40    108.10 o 
  -3 -30   3      100.96      126.57     54.95 o 
  -2 -30   3      681.56      785.48     94.50 o 
  -1 -30   3     1139.67     1233.76    147.57 o 
   0 -30   3     2189.58     2060.53    139.42 o 
   1 -30   3      779.49      712.73     94.99 o 
  -4 -29   3     2055.34     2031.99    133.54 o 
  -3 -29   3     2209.25     2165.19    137.19 o 
  -2 -29   3     1165.30     1243.84     99.73 o 
  -1 -29   3     1131.28     1365.99    143.29 o 
   0 -29   3     1487.60     1541.32    117.81 o 
   1 -29   3     1761.91     1710.49    123.61 o 
   2 -29   3      973.45      871.09     83.14 o 
  -5 -28   3      638.01      601.37    128.14 o 
  -4 -28   3     1711.44     1716.78    121.05 o 
  -3 -28   3       32.03       82.33     48.14 o 
  -2 -28   3     3037.82     2815.09    156.62 o 
  -1 -28   3     1209.21     1353.15    111.45 o 
   0 -28   3     1829.02     1666.66    125.09 o 
   1 -28   3     1368.94     1485.89     89.84 o 
   2 -28   3      222.91      237.53     51.04 o 
  -5 -27   3     1465.94     1405.14    164.01 o 
  -4 -27   3      937.70     1134.05    106.84 o 
  -3 -27   3     2438.23     2253.01    268.48 o 
  -2 -27   3      479.23      798.75     90.06 o 
  -1 -27   3     1737.84     1775.69    182.04 o 
   0 -27   3      961.38     1020.86     80.99 o 
   1 -27   3     2947.30     2949.43    130.51 o 
   2 -27   3     1119.72     1003.53     84.71 o 
  -5 -26   3     1341.32     1368.09    175.31 o 
  -4 -26   3     1860.10     1824.10    121.88 o 
  -3 -26   3       71.20      125.80     46.25 o 
  -2 -26   3     3075.38     3233.54    241.65 o 
  -1 -26   3     1531.27     1689.71    115.46 o 
   0 -26   3     1382.26     1374.73     86.18 o 
   1 -26   3      681.88      878.95     79.49 o 
   2 -26   3      337.13      444.50     67.22 o 
   3 -26   3      517.43      544.04    108.27 o 
  -6 -25   3      231.85      196.34     91.54 o 
  -5 -25   3     1820.19     1623.85    168.91 o 
  -4 -25   3      994.88     1181.57     95.50 o 
  -3 -25   3     3065.15     3124.50    161.35 o 
  -2 -25   3     1052.12     1407.47    101.46 o 
  -1 -25   3     2133.85     2277.11    256.12 o 
   0 -25   3      400.11      429.29     53.92 o 
   1 -25   3     2388.23     2333.17    140.02 o 
   2 -25   3     3499.31     2955.83    154.91 o 
   3 -25   3      329.63      292.73     87.00 o 
  -6 -24   3     1074.24      897.75    142.33 o 
  -5 -24   3     2334.33     2443.31    208.90 o 
  -4 -24   3     2703.98     2411.46    138.88 o 
  -3 -24   3      150.25      208.71     50.67 o 
  -2 -24   3     2570.53     2537.35    113.65 o 
  -1 -24   3     2583.00     2757.30    117.05 o 
   0 -24   3     1233.27     1103.29     74.31 o 
   1 -24   3      851.33      939.45     90.63 o 
   2 -24   3      424.53      651.48     77.49 o 
   3 -24   3      731.78      685.85    109.41 o 
  -6 -23   3      306.75      199.59     85.45 o 
  -5 -23   3     1686.10     1414.64    154.51 o 
  -4 -23   3      867.15      903.76    119.11 o 
  -3 -23   3     1572.93     1567.36    104.87 o 
  -2 -23   3     1452.95     1853.78     93.23 o 
  -1 -23   3     2025.38     2196.51    106.68 o 
   0 -23   3      759.34      930.66     67.67 o 
   1 -23   3     3804.40     3532.80    137.97 o 
   2 -23   3     1960.77     1842.95    113.73 o 
   3 -23   3      179.45      149.08     63.88 o 
  -6 -22   3      960.44      743.34    123.18 o 
  -5 -22   3     3764.31     3382.70    244.56 o 
  -4 -22   3     3496.26     3223.49    161.26 o 
  -3 -22   3      201.15      172.65     44.87 o 
  -2 -22   3    11555.82    11951.71    379.22 o 
  -1 -22   3     3896.94     4094.41    128.62 o 
   0 -22   3     1593.26     1424.28     80.76 o 
   1 -22   3      866.06      911.54     65.35 o 
   2 -22   3      516.92      639.09     95.68 o 
   3 -22   3      693.84      581.30     97.79 o 
   4 -22   3     1654.14     1580.76    153.37 o 
  -7 -21   3     2397.25     2105.96    197.09 o 
  -6 -21   3      101.50      123.43     72.91 o 
  -5 -21   3     1483.04     1348.48    141.25 o 
  -4 -21   3      934.97      997.29     86.70 o 
  -3 -21   3      128.71      110.29     31.75 o 
  -2 -21   3     1413.20     2048.14    113.12 o 
  -1 -21   3     3894.47     3910.67    135.97 o 
   0 -21   3       36.70       47.70     27.72 o 
   1 -21   3     6376.16     6118.03    195.22 o 
   2 -21   3     3258.19     2764.66    187.59 o 
   3 -21   3      130.73      166.62     67.55 o 
   4 -21   3     1507.44     1464.59    144.60 o 
  -7 -20   3      190.58      244.49     82.92 o 
  -6 -20   3      786.16      614.32    110.33 o 
  -5 -20   3     1554.89     1553.51    148.99 o 
  -4 -20   3     2678.84     2504.24    134.90 o 
  -3 -20   3      191.28      186.58     34.41 o 
  -2 -20   3    11076.59    11266.76    270.37 o 
  -1 -20   3     4285.26     4166.19    127.48 o 
   0 -20   3      161.39      111.26     31.46 o 
   1 -20   3      357.04      466.31     52.80 o 
   2 -20   3      747.02      941.82     98.98 o 
   3 -20   3      343.09      265.80     73.95 o 
   4 -20   3     1552.69     1429.81    140.99 o 
  -7 -19   3     2324.35     2391.19    204.83 o 
  -6 -19   3      161.48      167.50     67.29 o 
  -5 -19   3     5018.10     4559.59    282.96 o 
  -4 -19   3     1227.62     1243.11     90.07 o 
  -3 -19   3      184.55      188.80     39.44 o 
  -2 -19   3      347.11      702.76     67.65 o 
  -1 -19   3     3917.37     3687.02    115.46 o 
   0 -19   3       35.35        9.19     23.81 o 
   1 -19   3     9565.92     8889.15    257.37 o 
   2 -19   3     6354.31     5808.93    310.16 o 
   3 -19   3       48.40       45.77     50.21 o 
   4 -19   3     2207.41     2237.97    178.35 o 
  -7 -18   3       37.25      108.11     71.62 o 
  -6 -18   3      161.34      172.25     70.75 o 
  -5 -18   3     3508.32     3681.14    239.76 o 
  -4 -18   3     5364.86     4641.10    197.80 o 
  -3 -18   3       23.06       25.54     21.95 o 
  -2 -18   3    10637.32    10588.10    254.43 o 
  -1 -18   3     4861.21     4722.00    175.73 o 
   0 -18   3      280.59      166.84     33.83 o 
   1 -18   3       84.50      271.99     71.11 o 
   2 -18   3      508.00      764.45     94.03 o 
   3 -18   3        6.26        4.85     44.22 o 
   4 -18   3     2532.81     2316.10    181.50 o 
  -7 -17   3     2445.23     2293.24    191.77 o 
  -6 -17   3      426.35      339.28     85.40 o 
  -5 -17   3     7494.31     6886.94    371.15 o 
  -4 -17   3     1465.88     1553.38     75.18 o 
  -3 -17   3      206.52      197.51     26.33 o 
  -2 -17   3      829.23     1229.53    129.44 o 
  -1 -17   3     1813.71     1874.81     72.21 o 
   0 -17   3       39.98       29.61     19.27 o 
   1 -17   3     9024.75     8717.03    249.21 o 
   2 -17   3     5423.43     4839.86    263.50 o 
   3 -17   3      146.96       74.77     51.65 o 
   4 -17   3     1190.51     1348.99    134.74 o 
  -7 -16   3      282.84      468.54     95.51 o 
  -6 -16   3      158.67      101.09     55.73 o 
  -5 -16   3     4758.18     4105.35    250.86 o 
  -4 -16   3     5497.68     4988.52    163.34 o 
  -3 -16   3       61.10       52.83     17.12 o 
  -2 -16   3     9857.04     9475.00    227.36 o 
  -1 -16   3     7517.32     7072.27    181.50 o 
   0 -16   3      544.60      629.92     62.11 o 
   1 -16   3      549.69      811.10     63.29 o 
   2 -16   3      315.25      519.37     74.93 o 
   3 -16   3       78.32       91.75     52.94 o 
   4 -16   3     2848.23     2628.47    193.58 o 
   5 -16   3     2366.48     2335.87    193.27 o 
  -8 -15   3     3130.78     2931.82    231.92 o 
  -7 -15   3     3657.98     3368.98    236.15 o 
  -6 -15   3      264.03      222.66     64.92 o 
  -5 -15   3     4343.79     3872.66    236.93 o 
  -4 -15   3     1262.51     1391.71     68.52 o 
  -3 -15   3     2156.71     2049.77     69.66 o 
  -2 -15   3     1586.10     1797.22     68.36 o 
  -1 -15   3     2669.24     2828.02     91.14 o 
   0 -15   3      449.73      471.52     35.75 o 
   1 -15   3     7433.02     7007.32    242.77 o 
   2 -15   3     7221.36     6414.84    323.37 o 
   3 -15   3      157.22       82.04     49.02 o 
   4 -15   3      907.95     1050.71    129.12 o 
   5 -15   3      123.57      294.85     79.88 o 
  -8 -14   3      726.45     1117.49    154.66 o 
  -7 -14   3      409.90      620.83    107.08 o 
  -6 -14   3      628.69      572.94     94.80 o 
  -5 -14   3     2848.58     2752.12    127.43 o 
  -4 -14   3     8522.25     7714.38    313.72 o 
  -3 -14   3      278.03      228.52     24.08 o 
  -2 -14   3    11742.54    11533.88    267.92 o 
  -1 -14   3     7746.25     7922.11    195.93 o 
   0 -14   3     2591.03     2559.92    121.18 o 
   1 -14   3      236.59      281.47     67.24 o 
   2 -14   3      425.00      735.75     79.47 o 
   3 -14   3      333.57      450.89     79.21 o 
   4 -14   3     2390.77     2279.36    176.18 o 
   5 -14   3     3068.19     3043.91    226.19 o 
  -8 -13   3     2858.20     2679.72    214.84 o 
  -7 -13   3     2627.82     2184.50    178.04 o 
  -6 -13   3      750.16      650.55     98.31 o 
  -5 -13   3     5760.68     5731.84    216.39 o 
  -4 -13   3     1842.52     1845.26    102.54 o 
  -3 -13   3     2440.38     2420.66     74.87 o 
  -2 -13   3     2816.59     3218.94     92.20 o 
  -1 -13   3     5933.85     5893.31    151.56 o 
   0 -13   3      591.48      642.55     46.82 o 
   1 -13   3     8353.31     8458.56    388.49 o 
   2 -13   3     7983.92     7820.71    376.73 o 
   3 -13   3      416.55      394.90     73.95 o 
   4 -13   3      679.33      939.60    118.95 o 
   5 -13   3      343.92      566.79    105.84 o 
  -8 -12   3      127.41      319.93     87.57 o 
  -7 -12   3      401.07      350.01     84.37 o 
  -6 -12   3     1017.71     1028.31    107.24 o 
  -5 -12   3     4714.14     4548.64    192.41 o 
  -4 -12   3     5939.32     5436.06    164.46 o 
  -3 -12   3      184.15      255.70     38.28 o 
  -2 -12   3    12598.32    12415.77    282.78 o 
  -1 -12   3     5899.10     6177.73    226.29 o 
   0 -12   3     4919.64     4876.60    128.99 o 
   1 -12   3      408.54      444.54     59.45 o 
   2 -12   3      498.69      768.37     79.42 o 
   3 -12   3      694.92      792.99     90.31 o 
   4 -12   3     2529.31     2532.64    186.71 o 
   5 -12   3     2559.39     2760.95    211.59 o 
  -8 -11   3     3374.58     3290.07    236.36 o 
  -7 -11   3     1695.96     1535.76    140.94 o 
  -6 -11   3     1136.97     1144.75     78.71 o 
  -5 -11   3     4551.60     4457.57    175.76 o 
  -4 -11   3     4081.94     3952.30    128.63 o 
  -3 -11   3    11231.08    10998.58    295.41 o 
  -2 -11   3      870.10     1131.44     88.53 o 
  -1 -11   3     3755.63     4181.39    109.99 o 
   0 -11   3     4050.46     4049.91    111.44 o 
   1 -11   3    13681.69    13123.41    430.10 o 
   2 -11   3     8158.95     7574.39    363.10 o 
   3 -11   3     1479.54     1332.84    115.03 o 
   4 -11   3     1309.04     1446.94    132.37 o 
   5 -11   3      594.62      908.64    129.07 o 
  -8 -10   3      532.66      748.55    119.00 o 
  -7 -10   3      841.09      803.56    114.00 o 
  -6 -10   3     5165.10     5547.91    215.37 o 
  -5 -10   3     2734.16     2745.58    123.36 o 
  -4 -10   3     4796.95     4741.63    172.62 o 
  -3 -10   3      323.17      381.70     34.65 o 
  -2 -10   3     3662.03     3093.72    157.61 o 
  -1 -10   3     4260.20     4098.89    111.06 o 
   0 -10   3     6597.71     6456.47    160.41 o 
   1 -10   3     2335.63     2399.95    108.68 o 
   2 -10   3     3452.68     3459.65    195.12 o 
   3 -10   3     2530.92     2525.00    168.91 o 
   4 -10   3     2889.85     3069.71    208.44 o 
   5 -10   3     2078.62     1857.01    167.82 o 
  -8  -9   3     2077.17     1905.52    170.25 o 
  -7  -9   3     2562.52     2448.01    180.62 o 
  -6  -9   3     1106.14     1372.25     85.17 o 
  -5  -9   3     4019.04     4006.23    233.73 o 
  -4  -9   3     3706.08     3609.73    118.87 o 
  -3  -9   3     7496.01     7739.51    241.29 o 
  -2  -9   3      923.80      934.31     35.76 o 
  -1  -9   3     6426.45     6553.13    156.94 o 
   0  -9   3     1475.78     1548.87     55.43 o 
   1  -9   3     7835.50     8064.21    273.39 o 
   2  -9   3     4220.13     3911.88    212.36 o 
   3  -9   3      732.49      811.36     88.76 o 
   4  -9   3     1964.28     1733.57    146.30 o 
   5  -9   3      625.14      906.26    128.71 o 
  -8  -8   3      659.60      767.49    122.46 o 
  -7  -8   3     1952.18     2091.61    163.85 o 
  -6  -8   3     8280.61     8556.49    883.63 o 
  -5  -8   3     5067.16     5023.82    190.27 o 
  -4  -8   3     5286.69     5657.36    164.40 o 
  -3  -8   3      383.48      390.48     33.20 o 
  -2  -8   3     7367.01     7207.84    168.50 o 
  -1  -8   3    10276.88    10575.11    237.12 o 
   0  -8   3     8252.66     7847.25    186.09 o 
   1  -8   3     2529.17     2568.07    115.61 o 
   2  -8   3     5289.91     5420.85    273.15 o 
   3  -8   3     5736.01     5853.47    307.57 o 
   4  -8   3     1467.79     1415.88    131.39 o 
   5  -8   3     1479.91     1533.54    149.56 o 
  -8  -7   3     1264.94     1053.08    122.77 o 
  -7  -7   3     2020.04     2084.82    124.81 o 
  -6  -7   3      233.13      439.46     53.63 o 
  -5  -7   3     2429.61     2636.57    117.36 o 
  -4  -7   3     4649.14     4708.28    173.62 o 
  -3  -7   3    16570.20    16516.21    471.81 o 
  -2  -7   3     8399.20     8728.43    249.79 o 
  -1  -7   3     2643.52     2538.77     71.62 o 
   0  -7   3     4879.61     4972.73    123.12 o 
   1  -7   3     1488.48     1403.08    159.64 o 
   2  -7   3     2440.42     2459.32    109.98 o 
   3  -7   3     2098.87     2120.41    150.54 o 
   4  -7   3     1998.35     2107.35    164.01 o 
   5  -7   3      298.43      462.40     97.73 o 
  -8  -6   3      300.42      171.58     72.04 o 
  -7  -6   3     3168.17     3264.79    251.87 o 
  -6  -6   3     4386.69     4439.47    180.09 o 
  -5  -6   3     3991.36     4418.82    170.06 o 
  -4  -6   3     2237.28     2750.93    114.36 o 
  -3  -6   3      182.69      234.40     24.85 o 
  -2  -6   3    10231.20    10499.54    527.51 o 
  -1  -6   3     4201.06     4388.75    184.07 o 
   0  -6   3    10413.46    10105.97    552.37 o 
   1  -6   3      956.49      843.70     55.09 o 
   2  -6   3     4526.03     4316.46    166.49 o 
   3  -6   3     4814.12     4561.71    254.21 o 
   4  -6   3      681.47      891.09    115.08 o 
   5  -6   3     1088.78     1308.84    156.94 o 
  -8  -5   3     1032.12     1148.14    127.83 o 
  -7  -5   3      853.30      931.37     80.57 o 
  -6  -5   3     3109.22     3248.43    187.85 o 
  -5  -5   3     1178.99     1252.81     72.02 o 
  -4  -5   3     5321.16     5374.95    191.33 o 
  -3  -5   3    20507.09    20048.98    622.17 o 
  -2  -5   3     8069.98     7651.41    209.20 o 
  -1  -5   3    12160.69    11852.90    332.82 o 
   0  -5   3     7002.39     7095.88    233.22 o 
   1  -5   3     1189.71     1063.88     83.37 o 
   2  -5   3      781.50      850.85    101.61 o 
   3  -5   3     3223.67     3402.52    204.67 o 
   4  -5   3     1743.14     1710.60    145.01 o 
   5  -5   3      625.30      758.10    122.46 o 
  -8  -4   3      579.78      462.66     93.35 o 
  -7  -4   3     2590.73     2668.58    134.78 o 
  -6  -4   3     6847.75     6955.22    254.26 o 
  -5  -4   3     3808.04     3503.57    141.85 o 
  -4  -4   3      444.79      539.60     42.40 o 
  -3  -4   3     2227.43     2312.56     78.98 o 
  -2  -4   3     5533.10     5893.84    175.56 o 
  -1  -4   3     2418.32     2495.28     65.82 o 
   0  -4   3    16583.29    16347.82    508.17 o 
   1  -4   3     3256.21     3215.19    130.69 o 
   2  -4   3     4020.37     4098.94    162.64 o 
   3  -4   3     5704.48     5577.41    214.69 o 
   4  -4   3     1018.94     1116.04    115.34 o 
   5  -4   3      429.57      344.64     91.38 o 
  -8  -3   3      296.08      388.02     63.73 o 
  -7  -3   3      228.80      262.80     52.48 o 
  -6  -3   3     3132.84     3540.39    308.19 o 
  -5  -3   3      418.82      449.70     45.83 o 
  -4  -3   3     3391.78     3073.87    121.07 o 
  -3  -3   3    23242.85    24438.79    592.33 o 
  -2  -3   3     6370.64     6398.54    176.41 o 
  -1  -3   3    15022.68    14263.77    436.38 o 
   0  -3   3     8411.19     8647.75    427.10 o 
   1  -3   3     2374.28     2609.84    178.09 o 
   2  -3   3      192.08      332.11     68.06 o 
   3  -3   3     3300.46     3112.92    142.08 o 
   4  -3   3     1560.96     1408.08    129.69 o 
   5  -3   3     1106.35     1005.60    135.31 o 
  -8  -2   3      360.95      335.99     88.37 o 
  -7  -2   3     3003.04     2676.87    134.04 o 
  -6  -2   3     8085.73     8108.54    287.28 o 
  -5  -2   3     2201.25     2184.76    100.55 o 
  -4  -2   3     3672.24     3999.63    147.10 o 
  -3  -2   3     1327.30     1523.46     82.75 o 
  -2  -2   3     3201.71     3265.16     95.65 o 
  -1  -2   3      779.34      836.96     87.99 o 
   0  -2   3    23126.09    23689.19   1064.28 o 
   1  -2   3     8740.31     8852.63    450.11 o 
   2  -2   3     3746.64     3337.60    215.20 o 
   3  -2   3     6252.41     6966.41    382.46 o 
   4  -2   3      891.58      987.95    110.95 o 
   5  -2   3      148.44      174.47     71.93 o 
  -8  -1   3      120.75      123.48     58.33 o 
  -7  -1   3       20.68       54.37     60.86 o 
  -6  -1   3     2152.18     2230.35    121.43 o 
  -5  -1   3     1677.50     1604.38     81.88 o 
  -4  -1   3     4989.86     5279.90    293.80 o 
  -3  -1   3    30717.68    33719.41    804.58 o 
  -2  -1   3     7443.23     7695.04    196.04 o 
  -1  -1   3    12498.91    11427.46    367.99 o 
   0  -1   3     9502.36    10437.21    499.60 o 
   1  -1   3     5989.82     6576.84    349.38 o 
   2  -1   3       57.09      171.16     56.66 o 
   3  -1   3     3518.27     3682.80    242.29 o 
   4  -1   3      818.78      850.84    120.40 o 
   5  -1   3      869.41     1000.03    137.43 o 
   6  -1   3     3311.29     3511.87    265.41 o 
  -8   0   3      627.87      564.08     73.85 o 
  -7   0   3     4009.98     3748.31    165.89 o 
  -6   0   3     7573.60     7742.55    274.60 o 
  -5   0   3      662.49      559.03     48.31 o 
  -4   0   3     6151.37     6841.07    433.86 o 
  -3   0   3      385.80      424.74     33.15 o 
  -2   0   3      571.11      606.73     30.05 o 
  -1   0   3      461.91      455.37     34.27 o 
   0   0   3    26221.56    27168.76   1208.47 o 
   1   0   3      358.02      424.89     66.72 o 
   2   0   3     4108.82     3379.56    222.99 o 
   3   0   3     6230.17     6603.10    375.23 o 
   4   0   3      774.53      779.41    120.24 o 
   5   0   3        7.00       73.12     59.91 o 
   6   0   3      112.35      410.64    106.04 o 
  -8   1   3      117.77      179.05     49.61 o 
  -7   1   3       13.38       36.40     31.79 o 
  -6   1   3     2143.33     2353.13    114.15 o 
  -5   1   3     1629.48     1477.00     76.73 o 
  -4   1   3     4976.79     4831.41    249.34 o 
  -3   1   3    30705.61    33659.15   1000.19 o 
  -2   1   3     7436.80     7306.89    196.44 o 
  -1   1   3    12988.66    11866.65    365.86 o 
   0   1   3     9177.28     9605.36    460.69 o 
   1   1   3     5955.93     6530.03    342.46 o 
   2   1   3       86.61      226.79     62.90 o 
   3   1   3     3554.42     3532.47    242.60 o 
   4   1   3      732.48      817.60    127.67 o 
   6   1   3     3323.14     3096.13    250.39 o 
  -8   2   3      355.09      338.96     62.26 o 
  -7   2   3     2965.04     2847.18    138.03 o 
  -6   2   3     8340.19     8516.41    401.58 o 
  -5   2   3     2223.70     2101.67     96.50 o 
  -4   2   3     3934.56     4157.56    150.18 o 
  -3   2   3     1219.19     1340.40    140.71 o 
  -2   2   3     2889.64     3170.81    116.96 o 
  -1   2   3      786.88      691.29     42.23 o 
   0   2   3    23523.49    22519.27   1007.00 o 
   1   2   3     8343.51     8024.81    403.92 o 
   2   2   3     3693.78     3881.53    248.74 o 
   3   2   3     6214.37     5792.57    348.19 o 
   4   2   3      843.17     1002.40    125.51 o 
  -8   3   3      280.70      371.94     94.95 o 
  -7   3   3      219.34      209.56     79.88 o 
  -6   3   3     3044.18     3108.77    137.70 o 
  -5   3   3      350.23      274.93     48.04 o 
  -4   3   3     3209.93     3275.66    123.94 o 
  -3   3   3    23297.32    24370.88    729.11 o 
  -2   3   3     6433.24     6962.74    290.21 o 
  -1   3   3    14638.45    14164.58    435.95 o 
   0   3   3     8281.99     8254.56    398.82 o 
   1   3   3     2530.73     2632.60    166.95 o 
   2   3   3      238.49      299.75     71.01 o 
   3   3   3     3302.19     3188.25    231.09 o 
   4   3   3     1442.64     1539.89    162.66 o 
   5   3   3     1095.98     1186.07    167.26 o 
  -8   4   3      566.95      504.76    105.94 o 
  -7   4   3     2915.41     2838.57    140.34 o 
  -6   4   3     7333.94     7266.07    262.03 o 
  -5   4   3     3776.14     3354.73    135.46 o 
  -4   4   3      465.13      555.32    110.54 o 
  -3   4   3     2342.72     2337.25     85.30 o 
  -2   4   3     5298.45     5692.72    349.89 o 
  -1   4   3     2274.92     2410.19     92.57 o 
   0   4   3    16839.00    16808.14    747.78 o 
   1   4   3     3446.33     3296.21    193.06 o 
   2   4   3     3747.44     3631.55    244.00 o 
   3   4   3     5704.02     5551.67    342.46 o 
   4   4   3     1064.72     1306.63    148.68 o 
   5   4   3      420.53      506.57    123.38 o 
  -8   5   3     1048.43     1035.74    144.70 o 
  -7   5   3      870.94      903.52     75.72 o 
  -6   5   3     3368.68     3365.96    144.64 o 
  -5   5   3     1415.36     1342.76    105.87 o 
  -4   5   3     5019.54     5189.04    489.51 o 
  -3   5   3    20554.93    20372.97    603.63 o 
  -2   5   3     8284.80     8703.08    398.56 o 
  -1   5   3    11972.36    12281.38    367.13 o 
   0   5   3     6591.86     6715.45    335.24 o 
   1   5   3     1312.01     1353.48    101.61 o 
   2   5   3      797.24      924.94    111.01 o 
   3   5   3     3221.05     3122.35    233.31 o 
   4   5   3     1626.29     1324.22    152.70 o 
   5   5   3      640.67      753.30    145.69 o 
  -8   6   3      285.84      269.62     82.82 o 
  -7   6   3     3251.89     2903.93    139.52 o 
  -6   6   3     4333.10     3809.02    158.80 o 
  -5   6   3     3833.44     3339.15    213.19 o 
  -4   6   3     2124.22     2229.92    153.27 o 
  -3   6   3      166.40      177.41     42.00 o 
  -2   6   3    10196.78    10445.57    512.30 o 
  -1   6   3     4238.39     4455.71    147.27 o 
   0   6   3    10322.18    10151.16    483.24 o 
   1   6   3      747.67      724.25     72.66 o 
   2   6   3     4480.29     3991.66    265.36 o 
   3   6   3     4827.34     4332.83    292.66 o 
   4   6   3      758.73      958.49    152.08 o 
   5   6   3     1121.27     1278.34    179.23 o 
  -8   7   3     1322.37     1221.01    143.21 o 
  -7   7   3     1965.43     1853.21    106.05 o 
  -6   7   3      336.35      373.47     97.14 o 
  -5   7   3     2329.15     2279.05    166.69 o 
  -4   7   3     4607.26     4527.75    257.57 o 
  -3   7   3    16532.08    16683.20    745.82 o 
  -2   7   3     8424.11     8899.96    429.37 o 
  -1   7   3     2795.34     2714.20     91.64 o 
   0   7   3     4484.11     4281.69    242.96 o 
   1   7   3     1697.62     1434.40    104.92 o 
   2   7   3     2292.87     2370.34    189.91 o 
   3   7   3     2091.76     2221.14    198.07 o 
   4   7   3     2027.89     1824.70    189.65 o 
   5   7   3      293.87      416.17    115.18 o 
  -8   8   3      613.67      830.14    135.88 o 
  -7   8   3     1994.82     1927.61    174.07 o 
  -6   8   3     8000.40     7629.30    419.10 o 
  -5   8   3     4944.62     5168.24    298.65 o 
  -4   8   3     5038.80     4984.52    286.73 o 
  -3   8   3      322.30      356.46     57.12 o 
  -2   8   3     7475.06     7936.67    371.00 o 
  -1   8   3    10022.12    10673.15    321.68 o 
   0   8   3     8743.25     8383.84    383.38 o 
   1   8   3     2584.23     2816.43    158.48 o 
   2   8   3     5396.06     5103.52    319.13 o 
   3   8   3     5712.36     5329.61    344.32 o 
   4   8   3     1493.22     1498.81    175.51 o 
   5   8   3     1534.60     1488.54    201.16 o 
  -8   9   3     2097.63     1811.65    180.36 o 
  -7   9   3     2609.21     2029.37    178.82 o 
  -6   9   3      944.98     1125.33    120.91 o 
  -5   9   3     3872.77     3807.06    240.18 o 
  -4   9   3     3901.98     3875.29    228.05 o 
  -3   9   3     7516.49     7490.32    390.51 o 
  -2   9   3      880.82      863.22     79.94 o 
  -1   9   3     6607.53     6434.76    321.66 o 
   0   9   3     1566.35     1762.93    106.98 o 
   1   9   3     8140.67     7497.86    375.80 o 
   2   9   3     4421.72     4165.88    278.68 o 
   3   9   3      739.86      918.60    139.85 o 
   4   9   3     2016.83     1862.58    196.93 o 
   5   9   3      631.01      753.25    155.49 o 
  -8  10   3      578.84      751.75    130.67 o 
  -7  10   3      789.19      972.63    137.58 o 
  -6  10   3     5272.15     4684.63    294.67 o 
  -5  10   3     2579.87     2599.32    186.97 o 
  -4  10   3     4377.51     4052.87    249.21 o 
  -3  10   3      334.87      348.26     60.27 o 
  -2  10   3     3522.09     3102.07    180.16 o 
  -1  10   3     4211.75     4183.02    223.30 o 
   0  10   3     6658.05     6588.14    317.64 o 
   1  10   3     2149.78     2157.56    133.56 o 
   2  10   3     3440.64     3911.82    268.92 o 
   3  10   3     2565.12     2327.40    206.63 o 
   4  10   3     2805.34     2460.24    227.48 o 
   5  10   3     2144.17     1955.53    213.19 o 
  -8  11   3     3377.25     2822.57    238.99 o 
  -7  11   3     1674.62     1641.76    163.28 o 
  -6  11   3     1122.99     1110.68    122.82 o 
  -5  11   3     4299.18     4318.74    268.15 o 
  -4  11   3     4187.19     3702.61    229.65 o 
  -3  11   3    11260.78    11387.70    553.79 o 
  -2  11   3      755.17      866.11     85.10 o 
  -1  11   3     3491.01     3540.46    209.42 o 
   0  11   3     4262.63     4293.82    218.04 o 
   2  11   3     8608.93     8022.95    454.34 o 
   3  11   3     1471.69     1428.47    159.36 o 
   4  11   3     1261.13     1477.96    176.24 o 
   5  11   3      601.17      748.04    160.50 o 
  -8  12   3      110.01      252.38     98.97 o 
  -7  12   3      373.63      413.89    100.88 o 
  -6  12   3     1048.12     1000.34    119.42 o 
  -5  12   3     4489.37     4348.42    272.33 o 
  -4  12   3     5487.24     4677.51    284.30 o 
  -3  12   3      173.79      142.16     44.69 o 
  -2  12   3    12483.95    12914.32    587.44 o 
  -1  12   3     6084.85     6316.58    321.61 o 
   0  12   3     4526.25     4571.87    242.65 o 
   1  12   3      481.43      808.62    100.99 o 
   2  12   3      582.40      729.41    118.59 o 
   3  12   3      670.93      626.92    121.43 o 
   4  12   3     2621.32     2807.19    248.33 o 
   5  12   3     2611.46     2281.89    236.62 o 
  -8  13   3     2809.44     2273.78    220.72 o 
  -7  13   3     2689.42     2493.88    212.77 o 
  -6  13   3      753.36      589.60    104.35 o 
  -5  13   3     5756.01     5127.16    310.41 o 
  -4  13   3     1963.66     1832.70    149.35 o 
  -3  13   3     2449.39     2348.15    162.51 o 
  -2  13   3     2611.57     2691.23    180.47 o 
  -1  13   3     6168.29     6120.22    305.87 o 
   0  13   3      617.26      756.91     64.10 o 
   1  13   3     8522.07     8242.38    450.78 o 
   2  13   3     8096.15     7166.39    421.16 o 
   3  13   3      419.37      418.69    106.87 o 
   4  13   3      677.32      937.64    161.53 o 
   5  13   3      360.09      747.42    167.67 o 
  -8  14   3      716.10     1201.35    176.96 o 
  -7  14   3      370.57      566.23    115.08 o 
  -6  14   3      635.77      566.43    113.33 o 
  -5  14   3     2481.37     2254.89    180.73 o 
  -4  14   3     8383.46     7473.96    402.48 o 
  -3  14   3      282.09      247.58     56.97 o 
  -2  14   3    11498.89    12033.76    558.28 o 
  -1  14   3     7853.39     8274.74    397.47 o 
   0  14   3     2555.85     2579.34    144.03 o 
   1  14   3      186.67      255.12     71.99 o 
   2  14   3      447.95     1045.19    129.27 o 
   3  14   3      355.45      329.84    104.49 o 
   4  14   3     2493.22     2236.73    223.25 o 
   5  14   3     3007.20     2714.24    261.34 o 
  -8  15   3     3183.45     2808.94    254.88 o 
  -7  15   3     3559.48     3310.51    261.34 o 
  -6  15   3      332.63      406.51     97.58 o 
  -5  15   3     4425.64     4054.83    268.61 o 
  -4  15   3     1463.51     1734.75    142.90 o 
  -3  15   3     2163.45     2126.29    155.34 o 
  -2  15   3     1557.26     1811.39    134.18 o 
  -1  15   3     3036.93     3343.12    183.41 o 
   1  15   3     7128.22     6464.95    389.63 o 
   2  15   3     7300.42     7088.41    421.47 o 
   3  15   3      161.81      154.91     83.49 o 
   4  15   3      846.04     1005.14    168.44 o 
   5  15   3      159.24      457.60    140.56 o 
  -7  16   3      246.90      366.52    107.28 o 
  -6  16   3      110.47       97.06     71.42 o 
  -5  16   3     4772.09     4516.55    293.43 o 
  -4  16   3     6080.26     5551.00    318.67 o 
  -3  16   3       38.17       68.43     43.09 o 
  -2  16   3     9439.59     9081.25    465.13 o 
  -1  16   3     7840.33     7482.53    367.49 o 
   1  16   3      518.25      794.53    119.99 o 
   2  16   3      368.37      688.07    118.33 o 
   3  16   3       72.38       82.61     76.99 o 
   4  16   3     2946.60     2722.14    251.58 o 
   5  16   3     2479.04     2505.75    254.52 o 
  -7  17   3     2319.80     1899.33    194.45 o 
  -6  17   3      484.40      420.86    101.04 o 
  -5  17   3     7238.83     6706.16    394.69 o 
  -4  17   3     1369.97     1618.33    146.82 o 
  -3  17   3      207.17      127.87     50.98 o 
  -2  17   3      748.34     1050.14    106.46 o 
  -1  17   3     1934.52     2091.77    137.17 o 
   1  17   3     8706.30     8347.82    467.40 o 
   2  17   3     5433.32     4529.55    307.88 o 
   3  17   3      143.36        4.33     79.57 o 
   4  17   3     1224.72     1542.72    188.98 o 
  -7  18   3       36.09      110.79     84.78 o 
  -6  18   3      164.96      188.50     79.98 o 
  -5  18   3     3704.58     4020.92    275.84 o 
  -4  18   3     5687.87     4964.03    303.86 o 
  -3  18   3       19.67       -6.97     40.66 o 
  -2  18   3    10219.11    10281.98    516.84 o 
  -1  18   3     4766.63     4826.09    264.23 o 
   1  18   3      105.38      462.45     96.60 o 
   2  18   3      549.57      810.22    132.37 o 
   3  18   3        6.20      -21.21     73.79 o 
   4  18   3     2484.08     2451.77    240.13 o 
  -7  19   3     2313.78     2036.24    206.58 o 
  -6  19   3      188.98      243.51     84.57 o 
  -5  19   3     5153.55     5122.67    330.28 o 
  -4  19   3     1301.73     1253.32    131.75 o 
  -3  19   3      175.12      124.10     56.19 o 
  -2  19   3      448.14      785.35     92.12 o 
   0  19   3       25.31      -36.64     48.81 o 
   1  19   3     9353.66     8557.29    483.55 o 
   2  19   3     6736.93     5633.52    365.48 o 
   3  19   3       49.44        2.27     75.34 o 
   4  19   3     2124.14     2067.00    217.37 o 
  -7  20   3      172.00      386.65    114.19 o 
  -6  20   3      756.68      569.12    130.31 o 
  -5  20   3     1392.55     1394.30    154.46 o 
  -4  20   3     2709.05     2510.55    199.51 o 
  -3  20   3      195.85      119.15     63.21 o 
  -2  20   3    10576.03    10646.89    554.41 o 
   0  20   3      203.91      103.77     63.83 o 
   1  20   3      367.78      527.62    106.88 o 
   2  20   3      711.32      894.65    139.23 o 
   3  20   3      344.93      334.90    110.69 o 
   4  20   3     1583.87     1635.36    195.07 o 
  -7  21   3     2374.08     2363.32    233.62 o 
  -6  21   3       76.31       -9.55     73.59 o 
  -5  21   3     1535.62     1401.37    156.52 o 
  -4  21   3     1001.03     1064.59    124.84 o 
  -3  21   3      119.33      107.07     63.42 o 
  -2  21   3     1180.39     1589.58    146.36 o 
   0  21   3       36.89       16.41     58.05 o 
   1  21   3     6129.43     5498.52    359.13 o 
   2  21   3     3255.75     2887.07    239.45 o 
   3  21   3      128.10       84.11     91.95 o 
   4  21   3     1410.88     1491.27    186.66 o 
  -6  22   3      977.63      895.27    161.48 o 
  -5  22   3     3578.10     3419.55    262.52 o 
  -4  22   3     3480.78     2911.95    226.50 o 
  -3  22   3      183.89       77.61     61.20 o 
   0  22   3     1501.86     1379.85    144.09 o 
   1  22   3      857.17      918.08    136.55 o 
   2  22   3      500.97      621.03    121.02 o 
   3  22   3      704.10      679.19    152.34 o 
   4  22   3     1791.55     1956.04    219.59 o 
  -6  23   3      291.76      339.64    116.72 o 
  -5  23   3     1540.32     1729.95    181.45 o 
  -4  23   3      887.71      749.17    121.74 o 
  -3  23   3     1578.96     1296.61    140.58 o 
  -1  23   3     2110.80     2110.40    175.15 o 
   0  23   3      843.56      888.25    132.27 o 
   1  23   3     3879.74     3775.17    268.20 o 
   2  23   3     1715.19     1542.72    173.04 o 
   3  23   3      172.27       74.57     91.75 o 
  -6  24   3     1060.54      953.17    167.88 o 
  -5  24   3     2211.68     2029.79    199.98 o 
  -4  24   3     2609.85     2416.73    205.65 o 
  -3  24   3      155.77      181.23     74.51 o 
  -1  24   3     2446.10     2493.57    200.80 o 
   0  24   3     1210.39     1219.87    156.68 o 
   1  24   3      878.73      970.36    144.60 o 
   2  24   3      548.35      681.83    140.52 o 
   3  24   3      711.82      535.11    138.20 o 
  -6  25   3      217.59      188.29    106.87 o 
  -5  25   3     1725.24     1851.85    191.82 o 
  -4  25   3      938.91     1093.18    136.40 o 
  -1  25   3     2154.36     2364.09    197.24 o 
   0  25   3      383.15      497.33    105.78 o 
   1  25   3     2634.27     2575.84    219.17 o 
   2  25   3     3636.96     3122.61    261.75 o 
   3  25   3      342.65      502.80    133.96 o 
  -5  26   3     1285.17     1219.72    172.52 o 
  -4  26   3     1769.88     1780.94    182.58 o 
  -1  26   3     1414.65     1553.77    157.61 o 
   0  26   3     1455.20     1342.96    155.39 o 
   1  26   3      685.70      905.13    146.67 o 
   2  26   3      329.80      563.90    134.59 o 
   3  26   3      513.89      521.38    141.66 o 
  -5  27   3     1530.84     1670.86    184.70 o 
  -4  27   3      921.61     1071.20    162.77 o 
  -1  27   3     1715.75     1785.89    172.52 o 
   0  27   3     1016.17     1124.97    152.86 o 
   1  27   3     2998.28     2749.49    235.89 o 
   2  27   3     1279.29     1185.35    183.56 o 
  -5  28   3      648.77      893.67    160.96 o 
   0  28   3     1738.18     1732.17    177.84 o 
   1  28   3     1343.86     1381.76    169.53 o 
   2  28   3      218.74      432.16    127.15 o 
   0  29   3     1463.68     1619.46    176.18 o 
   1  29   3     1760.61     1703.12    184.08 o 
   2  29   3     1009.33      966.54    166.79 o 
   0  30   3     2325.88     2490.43    215.25 o 
   1  30   3      751.48      942.80    161.01 o 
   1  31   3      443.54      466.68    134.68 o 
  -2 -31   4     1165.70     1203.64    121.93 o 
  -3 -30   4     1969.24     2068.47    205.96 o 
  -2 -30   4     2247.38     2319.03    150.60 o 
  -1 -30   4      597.24      688.34     95.34 o 
   0 -30   4      709.01      651.24    138.62 o 
  -4 -29   4      965.07     1019.77    110.61 o 
  -3 -29   4     1031.83     1194.12    116.86 o 
  -2 -29   4      802.50      782.64    100.85 o 
  -1 -29   4     1517.68     1657.42    173.40 o 
   0 -29   4     1435.03     1302.97    119.45 o 
  -5 -28   4     1978.22     1933.57    134.68 o 
  -4 -28   4      504.82      665.56     90.45 o 
  -3 -28   4     1697.39     1840.54    129.54 o 
  -2 -28   4     2328.45     2376.40    149.64 o 
  -1 -28   4     1611.71     1718.95    128.48 o 
   0 -28   4     1348.31     1384.72    128.60 o 
   1 -28   4       76.16      187.65     59.69 o 
  -5 -27   4     1160.98      907.73    102.60 o 
  -4 -27   4     1881.11     1929.39    165.73 o 
  -3 -27   4     2116.30     2147.40    139.10 o 
  -2 -27   4     1478.19     1593.07    119.91 o 
  -1 -27   4     2306.86     2343.80    158.87 o 
   0 -27   4     1124.21     1281.44    115.64 o 
   1 -27   4     2424.87     2287.31    193.47 o 
  -5 -26   4     1231.65     1294.66    119.42 o 
  -4 -26   4      757.90      910.70    100.58 o 
  -3 -26   4      528.36      698.15     87.47 o 
  -2 -26   4     2220.63     2138.90    109.89 o 
  -1 -26   4     1044.42     1115.65    111.75 o 
   0 -26   4     2275.41     2165.99    142.26 o 
   1 -26   4       93.67      136.77     59.31 o 
   2 -26   4     1164.06     1026.76    157.92 o 
  -6 -25   4     1282.08     1381.61    185.58 o 
  -5 -25   4     1007.48     1159.12    130.85 o 
  -4 -25   4     1976.03     2056.51    222.53 o 
  -3 -25   4     1951.86     1856.04    125.82 o 
  -2 -25   4     1467.21     1468.65     89.38 o 
  -1 -25   4     1217.54     1492.85    112.81 o 
   0 -25   4      603.78      694.29     90.24 o 
   1 -25   4     1796.60     1542.10    119.88 o 
   2 -25   4      677.76      776.06    140.99 o 
  -6 -24   4     1287.20     1192.21    165.09 o 
  -5 -24   4      778.11      631.88     85.01 o 
  -4 -24   4      386.76      424.55    124.34 o 
  -3 -24   4      719.11      853.52     94.53 o 
  -2 -24   4     1740.21     1731.21     95.25 o 
  -1 -24   4     1806.93     1819.83    124.21 o 
   0 -24   4     2392.05     2323.31    158.38 o 
   1 -24   4      188.50      175.40     56.22 o 
   2 -24   4     1827.63     1653.89    177.73 o 
  -6 -23   4     1499.83     1387.96    156.83 o 
  -5 -23   4      361.62      307.07     66.20 o 
  -4 -23   4     3269.37     3199.60    166.18 o 
  -3 -23   4     4312.54     4116.07    172.01 o 
  -2 -23   4      979.29      989.43     75.53 o 
  -1 -23   4      444.71      655.63     66.11 o 
   0 -23   4      492.88      566.77     75.18 o 
   1 -23   4     1120.62     1101.13    121.46 o 
   2 -23   4      900.57      834.12    138.67 o 
  -6 -22   4     1971.79     1621.73    171.08 o 
  -5 -22   4      669.46      477.77     75.70 o 
  -4 -22   4      145.52      182.27     49.50 o 
  -3 -22   4      401.13      576.63     60.74 o 
  -2 -22   4      918.60      835.70     72.40 o 
  -1 -22   4     4836.60     4618.23    272.94 o 
   0 -22   4     3419.07     3131.54    168.06 o 
   1 -22   4       76.54      133.66     47.07 o 
   2 -22   4     2896.12     2771.26    155.26 o 
   3 -22   4      790.31     1002.77    116.63 o 
  -7 -21   4      304.65      405.74    106.25 o 
  -6 -21   4     1186.81     1212.91    160.55 o 
  -5 -21   4       11.08       12.74     41.13 o 
  -4 -21   4     4459.08     4536.59    203.38 o 
  -3 -21   4     2845.04     2916.50    123.67 o 
  -2 -21   4      400.41      479.48     78.38 o 
  -1 -21   4     1964.36     1978.62    101.96 o 
   0 -21   4      412.14      566.26     76.74 o 
   1 -21   4      733.15      762.65    120.99 o 
   2 -21   4      907.98     1045.60     88.97 o 
   3 -21   4     1376.55     1635.10    151.21 o 
  -7 -20   4     3567.10     3185.51    243.07 o 
  -6 -20   4     1667.49     1744.20    168.03 o 
  -5 -20   4      324.12      268.58     56.83 o 
  -4 -20   4      141.93      255.34     53.52 o 
  -3 -20   4      851.05      938.70     99.68 o 
  -2 -20   4      461.78      367.35     50.14 o 
  -1 -20   4     5465.59     5239.44    192.45 o 
   0 -20   4     4738.41     4614.17    206.40 o 
   1 -20   4       84.86       53.44     36.54 o 
   2 -20   4     3119.83     3196.82    209.16 o 
   3 -20   4     2458.69     2564.69    190.43 o 
  -7 -19   4      432.09      451.25    107.74 o 
  -6 -19   4      776.24      686.57    119.88 o 
  -5 -19   4      812.73      633.91     76.38 o 
  -4 -19   4     8586.65     8555.35    259.68 o 
  -3 -19   4     4844.01     4835.83    167.45 o 
  -2 -19   4      323.17      269.88     42.63 o 
  -1 -19   4     2942.12     3193.50    177.16 o 
   0 -19   4      232.25      344.42     46.75 o 
   1 -19   4       15.17       34.97     33.49 o 
   2 -19   4     1140.49     1327.47    120.81 o 
   3 -19   4     2300.27     2262.17    173.81 o 
  -7 -18   4     4242.87     3650.23    255.97 o 
  -6 -18   4      705.92      635.12    110.23 o 
  -5 -18   4       53.93       47.12     37.03 o 
  -4 -18   4     2046.21     2182.81     98.63 o 
  -3 -18   4      640.61      865.76     66.31 o 
  -2 -18   4       67.92       78.60     29.34 o 
  -1 -18   4     5596.01     5628.79    230.75 o 
   0 -18   4     5343.81     4952.35    205.80 o 
   1 -18   4        0.00       24.69     48.79 o 
   2 -18   4     3248.00     3302.04    207.10 o 
   3 -18   4     1595.86     1885.96    156.57 o 
  -7 -17   4      685.30      853.21    130.00 o 
  -6 -17   4     1836.87     1732.48    157.25 o 
  -5 -17   4       84.86       37.04     27.57 o 
  -4 -17   4    18297.86    18817.64    498.13 o 
  -3 -17   4     7076.18     6626.78    211.03 o 
  -2 -17   4      290.91      264.86     39.69 o 
  -1 -17   4     3307.20     3553.29    137.25 o 
   0 -17   4     1013.89     1236.56     59.29 o 
   1 -17   4      164.27      174.16     72.24 o 
   2 -17   4     1431.64     1740.02    136.34 o 
   3 -17   4     2494.40     2368.89    177.17 o 
   4 -17   4       11.33       28.17     66.26 o 
  -7 -16   4     5749.33     5529.33    331.37 o 
  -6 -16   4     2620.37     2291.12    180.16 o 
  -5 -16   4      203.64      190.74     53.58 o 
  -4 -16   4     1038.04     1293.98     74.98 o 
  -3 -16   4      336.69      586.09     52.77 o 
  -2 -16   4     1682.13     1513.01     78.48 o 
  -1 -16   4     6363.26     6410.88    206.31 o 
   0 -16   4     5483.59     5622.89    175.37 o 
   1 -16   4       31.98       24.16     29.76 o 
   2 -16   4     3608.92     3585.93    215.97 o 
   3 -16   4     1073.29     1379.65    129.74 o 
   4 -16   4      238.75      219.31     76.01 o 
  -8 -15   4       96.68      157.28     76.48 o 
  -7 -15   4      654.73      693.13    111.42 o 
  -6 -15   4     3465.51     3205.33    218.14 o 
  -5 -15   4      637.79      656.44     56.71 o 
  -4 -15   4     5834.25     5689.25    184.17 o 
  -3 -15   4     7036.74     6674.44    207.30 o 
  -2 -15   4      257.00      230.34     37.25 o 
  -1 -15   4     1914.17     2203.82     96.73 o 
   0 -15   4      298.37      532.66     39.75 o 
   1 -15   4      845.14      779.07     65.06 o 
   2 -15   4      638.81      927.63     94.29 o 
   3 -15   4     2783.76     2333.39    172.57 o 
   4 -15   4       26.16       91.38     64.19 o 
  -8 -14   4      538.42      456.26    100.67 o 
  -7 -14   4     4695.87     4576.62    284.92 o 
  -6 -14   4     3471.65     3305.50    219.43 o 
  -5 -14   4      634.60      608.21     68.61 o 
  -4 -14   4     1013.66     1001.61     70.79 o 
  -3 -14   4      925.95     1114.89     76.06 o 
  -2 -14   4     1518.91     1382.33     72.08 o 
  -1 -14   4     5099.23     4790.86    164.07 o 
   0 -14   4     9921.95     9826.32    240.79 o 
   1 -14   4      255.54      314.36     58.57 o 
   2 -14   4     4228.66     4413.29    247.76 o 
   3 -14   4      692.63     1028.72    110.70 o 
   4 -14   4      699.07      858.63    126.69 o 
  -8 -13   4     1479.71     1362.41    143.57 o 
  -7 -13   4     1196.05     1262.35    129.12 o 
  -6 -13   4     1537.39     1799.94    144.03 o 
  -5 -13   4     1269.62     1223.77     66.97 o 
  -4 -13   4     6162.40     5840.92    183.79 o 
  -3 -13   4     9018.63     8440.39    247.67 o 
  -2 -13   4      539.59      503.37     46.75 o 
  -1 -13   4     5138.35     5135.87    140.06 o 
   0 -13   4      553.62      796.14     44.70 o 
   1 -13   4     1823.93     1581.95    113.69 o 
   2 -13   4     1351.16     1444.57    119.21 o 
   3 -13   4     2430.86     2119.38    161.48 o 
   4 -13   4      114.14      208.68     69.92 o 
  -8 -12   4      338.70      462.50     98.61 o 
  -7 -12   4     3050.52     2933.78    204.41 o 
  -6 -12   4     2618.57     2442.99    152.65 o 
  -5 -12   4     3033.46     3001.33    130.98 o 
  -4 -12   4      171.59      191.82     31.21 o 
  -3 -12   4     1772.72     1800.61     97.46 o 
  -2 -12   4     1301.37     1252.43     65.19 o 
  -1 -12   4     6861.29     6602.59    196.54 o 
   0 -12   4     9275.34     9001.45    252.94 o 
   1 -12   4       69.17      154.11     37.18 o 
   2 -12   4     3224.88     3189.90    194.20 o 
   3 -12   4     1231.70     1279.79    119.88 o 
   4 -12   4     1484.92     1700.74    153.48 o 
  -8 -11   4     3102.35     3235.42    229.13 o 
  -7 -11   4     1278.88     1265.70    124.58 o 
  -6 -11   4     2620.50     2519.06    125.91 o 
  -5 -11   4      816.50      854.66     65.55 o 
  -4 -11   4     9195.18     8983.05    397.73 o 
  -3 -11   4     5410.95     5244.20    211.48 o 
  -2 -11   4     3437.81     3365.55    118.36 o 
  -1 -11   4     5078.10     5209.73    137.62 o 
   0 -11   4      486.20      557.59     53.67 o 
   1 -11   4     3533.06     3104.88    140.45 o 
   2 -11   4     1528.02     1710.76    128.04 o 
   3 -11   4     2563.82     2646.02    183.62 o 
   4 -11   4      271.72      437.74     91.90 o 
  -8 -10   4      552.37      789.37    119.16 o 
  -7 -10   4     2864.02     2740.33    181.35 o 
  -6 -10   4     2469.37     2497.73    129.25 o 
  -5 -10   4     6199.49     6610.39    415.56 o 
  -4 -10   4      276.14      360.32     37.69 o 
  -3 -10   4     3080.67     3104.49    111.33 o 
  -2 -10   4     3552.06     3170.57    112.73 o 
  -1 -10   4     5201.46     5048.70    177.82 o 
   0 -10   4     5192.59     5260.94    193.80 o 
   1 -10   4      137.78      293.04     42.06 o 
   2 -10   4     3464.64     3559.92    207.05 o 
   3 -10   4     1538.33     2080.52    157.71 o 
   4 -10   4     2273.40     2232.86    180.42 o 
  -8  -9   4     3125.11     3005.00    213.55 o 
  -7  -9   4      376.64      419.85     60.21 o 
  -6  -9   4     3276.68     3181.97    145.04 o 
  -5  -9   4     1447.30     1503.27     86.74 o 
  -4  -9   4     6871.18     7012.53    206.71 o 
  -3  -9   4     7145.27     6411.06    197.08 o 
  -2  -9   4      984.35      971.22     51.93 o 
  -1  -9   4     2812.08     2878.90     82.88 o 
   0  -9   4     1877.66     1891.82     79.15 o 
   1  -9   4     6187.07     5677.43    217.27 o 
   2  -9   4     1432.66     1532.30    119.42 o 
   3  -9   4     2284.58     2451.77    173.14 o 
   4  -9   4      521.36      801.71    119.78 o 
  -8  -8   4      125.10      289.79     75.80 o 
  -7  -8   4     2092.30     2093.81    159.67 o 
  -6  -8   4     3390.79     3313.56    148.36 o 
  -5  -8   4     6611.20     5862.37    405.06 o 
  -4  -8   4      246.19      274.06     32.47 o 
  -3  -8   4     2965.97     2979.73    232.59 o 
  -2  -8   4     5780.61     5973.31    174.99 o 
  -1  -8   4     3733.19     3529.86    115.37 o 
   0  -8   4     4353.88     4218.88    137.01 o 
   1  -8   4      207.36      392.75     48.66 o 
   2  -8   4     2524.96     2606.54    166.84 o 
   3  -8   4     1942.40     1968.12    153.43 o 
   4  -8   4     3305.36     3229.07    227.43 o 
  -7  -7   4      472.89      514.48     64.52 o 
  -6  -7   4     3484.76     3931.81    166.12 o 
  -5  -7   4      962.08     1220.46     80.20 o 
  -4  -7   4     3276.51     3249.80    112.62 o 
  -3  -7   4     3880.18     4008.80    210.05 o 
  -2  -7   4     1815.64     1958.49    105.44 o 
  -1  -7   4     1526.89     1493.12     50.83 o 
   0  -7   4     1728.09     1785.26     82.57 o 
   1  -7   4     7554.30     6758.94    245.29 o 
   2  -7   4     1509.06     1496.59    117.40 o 
   3  -7   4      742.53     1017.78    107.08 o 
   4  -7   4      341.91      847.33    122.67 o 
  -8  -6   4        7.70      256.10     81.01 o 
  -7  -6   4     3464.69     3530.91    171.64 o 
  -6  -6   4     2878.50     2712.51    128.40 o 
  -5  -6   4     7512.61     6962.38    249.57 o 
  -4  -6   4     2284.40     2167.18     84.38 o 
  -3  -6   4     5325.20     5538.10    224.92 o 
  -2  -6   4     7995.08     8341.10    227.38 o 
  -1  -6   4     2954.41     2892.32     80.09 o 
   0  -6   4     1883.43     1798.35     73.47 o 
   1  -6   4      141.20      323.18     54.23 o 
   2  -6   4     2531.89     2322.60    154.20 o 
   3  -6   4     1853.29     1791.88    144.65 o 
   4  -6   4     4967.33     5277.13    315.47 o 
   5  -6   4      428.98      457.81    112.03 o 
  -8  -5   4     6217.05     6273.80    379.00 o 
  -7  -5   4     1230.29     1272.63     85.32 o 
  -6  -5   4     3417.36     3321.79    196.85 o 
  -5  -5   4     2263.70     2315.85    108.73 o 
  -4  -5   4      492.57      453.11     39.21 o 
  -3  -5   4      700.69      756.00     58.48 o 
  -2  -5   4     3215.92     2985.55     97.83 o 
  -1  -5   4     2111.58     1974.18     72.48 o 
   0  -5   4     3704.32     3466.84    114.00 o 
   1  -5   4     9506.44     9093.43    424.41 o 
   2  -5   4     1022.76      966.50     69.71 o 
   3  -5   4      997.56     1074.60    108.58 o 
   4  -5   4      379.71     1149.64    145.22 o 
   5  -5   4      522.00      616.80    123.18 o 
  -8  -4   4        1.68      176.89     77.15 o 
  -7  -4   4     1605.37     1610.40    137.30 o 
  -6  -4   4     1526.08     1556.05    162.77 o 
  -5  -4   4    11226.98    11347.90    374.85 o 
  -4  -4   4     1371.96     1358.51     61.10 o 
  -3  -4   4     4172.01     3985.91    124.33 o 
  -2  -4   4     4965.67     4923.99    144.48 o 
  -1  -4   4     2446.64     2475.68     83.95 o 
   0  -4   4     2509.23     2576.85    183.64 o 
   1  -4   4     1207.48     1445.63     83.28 o 
   2  -4   4     2018.20     1983.27    134.82 o 
   3  -4   4     1402.09     1591.54    135.73 o 
   4  -4   4     4977.36     5183.25    311.91 o 
   5  -4   4      927.28     1147.94    160.14 o 
  -8  -3   4     6600.39     6718.44    396.29 o 
  -7  -3   4      619.23      550.88     64.36 o 
  -6  -3   4     2554.18     2496.06    152.01 o 
  -5  -3   4     4975.83     5372.02    198.33 o 
  -4  -3   4     2962.60     2966.41    101.49 o 
  -3  -3   4      480.91      559.77     35.05 o 
  -2  -3   4     8251.57     7770.01    210.78 o 
  -1  -3   4     1225.98     1230.02     72.23 o 
   0  -3   4     2711.02     2692.77    127.50 o 
   1  -3   4    12854.46    11949.07    606.27 o 
   2  -3   4     3873.70     3113.94    212.93 o 
   3  -3   4      905.20      869.26    100.07 o 
   4  -3   4      747.45     1246.66    133.35 o 
   5  -3   4      247.05      263.68    101.14 o 
  -8  -2   4       55.40      236.49     77.56 o 
  -7  -2   4       91.06       98.82     51.65 o 
  -6  -2   4     3160.93     3317.05    142.65 o 
  -5  -2   4     9983.00    10290.10    831.95 o 
  -4  -2   4       96.13       34.53     20.72 o 
  -3  -2   4     4460.81     4434.28    132.53 o 
  -2  -2   4    15933.86    16724.57    414.03 o 
  -1  -2   4     1461.63     1338.06     76.73 o 
   0  -2   4     1862.07     1916.94    100.55 o 
   1  -2   4      526.41     1032.18    112.55 o 
   2  -2   4     1295.14     1177.76    122.98 o 
   4  -2   4     5105.88     5178.40    314.08 o 
   5  -2   4     1439.43     1358.28    172.88 o 
  -8  -1   4     6403.36     6348.48    381.11 o 
  -7  -1   4      160.09      232.00     70.90 o 
  -6  -1   4     3448.61     3364.46    143.21 o 
  -5  -1   4     4969.87     5519.41    198.95 o 
  -4  -1   4      411.53      337.58     72.03 o 
  -3  -1   4     3388.53     3648.56    108.85 o 
  -2  -1   4     9112.97     8939.67    306.58 o 
  -1  -1   4     3036.50     3073.86    164.62 o 
   0  -1   4     1384.42     1255.53    111.21 o 
   1  -1   4    18604.67    20137.32    950.49 o 
   2  -1   4     2633.59     2196.58    175.15 o 
   3  -1   4      738.05     1073.42    127.88 o 
   4  -1   4      240.76      606.69    107.81 o 
   5  -1   4       12.75      165.38     88.13 o 
  -8   0   4        2.97      298.56     82.46 o 
  -7   0   4      927.60      886.86    124.94 o 
  -6   0   4     2638.58     2765.99    124.80 o 
  -5   0   4    10544.22    10934.52    355.90 o 
  -4   0   4      297.77      418.52     38.57 o 
  -3   0   4     8567.32     8292.72    216.10 o 
  -2   0   4    21804.26    22814.18    696.88 o 
  -1   0   4      124.75      154.87     29.44 o 
   0   0   4     3948.60     4400.07    255.61 o 
   1   0   4      196.39     1219.05    119.37 o 
   2   0   4      193.90      181.02     68.01 o 
   3   0   4      479.71      468.44     96.86 o 
   5   0   4     1181.43     1384.65    176.75 o 
  -8   1   4     6422.05     5997.76    366.87 o 
  -7   1   4      120.74      139.63     62.34 o 
  -6   1   4     3389.83     3759.74    242.76 o 
  -5   1   4     4888.18     5113.10    186.48 o 
  -4   1   4      443.69      484.17     53.56 o 
  -3   1   4     3281.49     3560.82    125.35 o 
  -2   1   4     9376.89     9551.64    460.51 o 
  -1   1   4     3074.97     2845.55    139.39 o 
   0   1   4     1668.25     1442.87    118.64 o 
   1   1   4    18479.96    17096.36    815.59 o 
   2   1   4     2644.83     2473.24    193.11 o 
   3   1   4      790.32      742.62    122.05 o 
   5   1   4        7.63      174.93     79.31 o 
  -8   2   4       47.94      315.54     86.53 o 
  -7   2   4      127.51      105.47     56.14 o 
  -6   2   4     3020.04     2816.37    199.51 o 
  -5   2   4    10546.84    10664.43    463.43 o 
  -4   2   4       33.53       24.49     16.11 o 
  -3   2   4     4635.56     4790.29    167.71 o 
  -2   2   4    15527.65    16381.87    527.68 o 
  -1   2   4     1655.75     1613.15     76.10 o 
   0   2   4     2044.02     2111.38    147.54 o 
   2   2   4     1318.46     1294.91    133.09 o 
   3   2   4     1159.57      990.95    140.83 o 
   4   2   4     5099.03     5128.40    339.93 o 
  -8   3   4     6710.77     5898.88    363.62 o 
  -7   3   4      470.77      433.50     89.22 o 
  -6   3   4     2714.30     2484.85    184.44 o 
  -5   3   4     4802.23     4604.85    272.28 o 
  -4   3   4     3005.84     3219.66    201.60 o 
  -3   3   4      382.93      405.58     37.78 o 
  -2   3   4     8048.89     8121.19    262.08 o 
  -1   3   4     1290.53     1258.35     65.00 o 
   0   3   4     2858.10     2941.83    185.16 o 
   1   3   4    12580.24    11816.29    584.34 o 
   2   3   4     3917.97     3257.25    232.85 o 
   3   3   4      911.20      948.48    143.36 o 
   4   3   4      742.05     1244.18    149.81 o 
  -8   4   4        1.06       98.51     62.65 o 
  -7   4   4     1433.63     1151.91    126.28 o 
  -6   4   4     1561.93     1574.46    140.37 o 
  -5   4   4    11654.62    11858.61    587.18 o 
  -4   4   4     1371.96     1523.58    120.86 o 
  -3   4   4     4281.12     4572.70    249.57 o 
  -2   4   4     4893.28     5042.52    174.37 o 
  -1   4   4     2544.91     2664.11    106.12 o 
   0   4   4     2258.24     2397.74    166.48 o 
   1   4   4     1110.90     1483.43    126.44 o 
   2   4   4     2079.92     1681.65    158.90 o 
   3   4   4     1535.81     1331.50    150.54 o 
   4   4   4     5002.21     3903.00    291.63 o 
  -8   5   4     6221.19     5808.62    361.97 o 
  -7   5   4     1197.37      950.80    114.77 o 
  -6   5   4     3419.00     3329.75    225.00 o 
  -5   5   4     2193.46     2463.59    176.49 o 
  -4   5   4      465.11      345.42     63.11 o 
  -3   5   4      763.58      816.00     82.36 o 
  -2   5   4     3089.75     2924.69    112.61 o 
  -1   5   4     2393.50     2283.07     91.25 o 
   0   5   4     3523.00     3224.63    202.14 o 
   1   5   4     9033.20     8473.58    452.95 o 
   2   5   4     1087.80     1050.04    123.13 o 
   3   5   4      915.40      912.20    138.92 o 
  -8   6   4        1.81      198.92     77.09 o 
  -7   6   4     3422.54     3242.85    233.42 o 
  -6   6   4     2810.36     2611.81    194.20 o 
  -5   6   4     7728.27     6970.54    378.43 o 
  -4   6   4     2325.56     2258.46    158.48 o 
  -3   6   4     5487.92     5820.75    312.27 o 
  -2   6   4     8068.65     8240.85    267.63 o 
  -1   6   4     2792.35     2731.68    132.73 o 
   0   6   4     1705.64     1773.66    129.74 o 
   1   6   4      101.10      362.91     66.57 o 
   2   6   4     2468.24     2232.29    191.31 o 
   3   6   4     1902.11     1881.99    180.42 o 
   4   6   4     4966.79     4101.58    305.61 o 
   5   6   4      467.73      555.29    129.07 o 
  -8   7   4     4275.58     4020.82    283.78 o 
  -7   7   4      554.09      763.83    115.60 o 
  -6   7   4     3421.31     2998.65    212.83 o 
  -5   7   4      900.02      925.61    100.89 o 
  -4   7   4     3296.20     3192.22    204.67 o 
  -3   7   4     4030.04     4115.41    244.77 o 
  -2   7   4     2242.04     2333.79     86.17 o 
  -1   7   4     1523.64     1379.91     65.63 o 
   0   7   4     1919.37     1824.68    157.40 o 
   1   7   4     7383.28     6498.60    350.98 o 
   2   7   4     1558.92     1506.29    152.60 o 
   3   7   4      697.11      842.89    138.87 o 
   4   7   4      338.44      547.24    124.37 o 
  -8   8   4      111.44      228.80     80.65 o 
  -7   8   4     2099.30     2168.76    184.54 o 
  -6   8   4     3292.12     3139.79    221.55 o 
  -5   8   4     6355.04     6193.35    347.42 o 
  -4   8   4      205.72      206.46     54.39 o 
  -3   8   4     2921.41     2727.97    188.88 o 
  -2   8   4     5612.13     5438.71    300.76 o 
  -1   8   4     3545.93     3322.58    122.75 o 
   0   8   4     4457.65     4105.18    371.36 o 
   2   8   4     2615.85     2227.49    192.60 o 
   3   8   4     1827.65     1491.38    167.41 o 
   4   8   4     3302.37     2752.12    246.99 o 
  -8   9   4     3148.77     2632.29    223.77 o 
  -7   9   4      303.49      398.21     93.45 o 
  -6   9   4     3201.85     3137.31    223.66 o 
  -5   9   4     1570.65     1661.01    141.97 o 
  -4   9   4     6921.03     7085.47    377.76 o 
  -3   9   4     7481.57     7594.05    379.31 o 
  -2   9   4      766.84      829.78     86.39 o 
  -1   9   4     2536.49     2590.75    170.25 o 
   0   9   4     1994.39     2051.98    137.22 o 
   2   9   4     1379.16     1354.15    146.87 o 
   3   9   4     2302.24     2167.22    201.42 o 
   4   9   4      527.24      541.51    137.22 o 
  -8  10   4      549.98      580.26    123.55 o 
  -7  10   4     2951.39     2767.55    219.74 o 
  -6  10   4     2485.37     2570.06    199.36 o 
  -5  10   4     6241.16     6065.26    346.69 o 
  -4  10   4      205.14      202.95     56.97 o 
  -3  10   4     2846.65     2858.64    189.45 o 
  -2  10   4     3705.86     3505.06    204.72 o 
  -1  10   4     5319.89     5466.57    288.43 o 
   0  10   4     5371.20     5225.78    283.11 o 
   2  10   4     3568.17     3445.20    254.52 o 
   3  10   4     1548.85     1419.59    161.73 o 
   4  10   4     2289.05     2123.97    217.52 o 
  -8  11   4     3048.09     2642.51    228.62 o 
  -7  11   4     1308.11     1178.49    138.87 o 
  -6  11   4     2656.80     2205.97    183.62 o 
  -5  11   4      917.10      976.19    108.73 o 
  -4  11   4     9223.13     8472.34    465.08 o 
  -3  11   4     5930.42     6322.98    325.02 o 
  -2  11   4     3215.30     2987.19    194.30 o 
  -1  11   4     4755.30     4587.97    271.97 o 
   0  11   4      530.89      553.63     67.40 o 
   2  11   4     1454.70     1250.53    144.09 o 
   3  11   4     2565.07     2221.97    211.54 o 
   4  11   4      268.88      479.79    128.13 o 
  -8  12   4      338.79      275.40     97.47 o 
  -7  12   4     2950.72     2799.70    225.42 o 
  -6  12   4     2734.25     2346.19    192.23 o 
  -5  12   4     2965.55     3057.94    213.81 o 
  -4  12   4      148.05      184.01     55.21 o 
  -3  12   4     1712.91     1734.08    140.16 o 
  -2  12   4     1495.48     1519.71    119.83 o 
  -1  12   4     6644.60     6685.06    347.83 o 
   0  12   4     8947.91     8390.03    426.37 o 
   2  12   4     3319.65     2746.45    225.26 o 
   3  12   4     1280.83     1230.92    154.25 o 
   4  12   4     1463.28     1593.09    210.55 o 
  -8  13   4     1456.64     1321.02    183.98 o 
  -7  13   4     1212.66     1345.48    151.67 o 
  -6  13   4     1721.08     1577.66    154.66 o 
  -5  13   4     1338.41     1406.17    137.07 o 
  -4  13   4     6160.39     5925.61    340.86 o 
  -3  13   4     9226.15     9107.10    459.25 o 
  -2  13   4      536.31      601.58     74.52 o 
  -1  13   4     5049.84     5220.93    283.37 o 
   2  13   4     1397.73     1473.88    159.98 o 
   3  13   4     2354.20     2144.15    211.54 o 
   4  13   4      114.53      174.57    103.20 o 
  -8  14   4      585.86      600.54    132.32 o 
  -7  14   4     4628.05     3862.08    281.62 o 
  -6  14   4     3471.34     3252.29    240.69 o 
  -5  14   4      560.66      660.46    105.90 o 
  -4  14   4     1057.13     1051.79    112.71 o 
  -3  14   4      745.10      964.99    103.68 o 
  -2  14   4     1741.67     1752.40    130.72 o 
  -1  14   4     5266.70     5524.89    283.16 o 
   1  14   4      282.39      324.52     87.15 o 
   2  14   4     4110.56     3704.26    273.57 o 
   3  14   4      713.81      769.50    147.54 o 
   4  14   4      707.38      695.60    155.28 o 
  -8  15   4       82.80       57.02     77.87 o 
  -7  15   4      658.26      910.03    141.87 o 
  -6  15   4     3456.93     2864.26    223.97 o 
  -5  15   4      604.73      595.07    108.79 o 
  -4  15   4     5818.35     5719.55    335.03 o 
  -3  15   4     6752.55     6675.25    371.72 o 
  -2  15   4      338.78      243.30     59.91 o 
  -1  15   4     1767.34     1804.73    136.71 o 
   1  15   4      913.53      617.11    116.63 o 
   2  15   4      645.29      760.11    128.50 o 
   3  15   4     2680.33     1992.94    207.41 o 
   4  15   4       23.01      -32.71     97.01 o 
  -7  16   4     5849.75     5223.04    353.50 o 
  -6  16   4     2359.73     2071.49    186.66 o 
  -5  16   4      176.94      227.67     72.35 o 
  -4  16   4      932.40      996.93    115.19 o 
  -3  16   4      380.83      505.69     84.26 o 
  -2  16   4     1601.52     1488.18    128.09 o 
   1  16   4       25.63       58.62     62.34 o 
   2  16   4     3488.81     2915.25    241.11 o 
   3  16   4     1056.35      914.62    157.86 o 
   4  16   4      236.51      145.82    113.27 o 
  -7  17   4      792.38      888.72    145.12 o 
  -6  17   4     1760.74     1543.29    163.44 o 
  -5  17   4       68.95       49.54     56.30 o 
  -4  17   4    18439.86    18828.07    909.98 o 
  -3  17   4     6571.88     6420.11    358.97 o 
  -2  17   4      335.89      330.66     68.99 o 
   1  17   4      161.07      124.52     72.76 o 
   2  17   4     1313.78     1241.70    166.12 o 
   3  17   4     2442.84     2289.01    221.19 o 
   4  17   4        9.65      -26.42     97.37 o 
  -7  18   4     4189.56     3668.19    285.64 o 
  -6  18   4      770.09      766.41    129.02 o 
  -5  18   4       63.64       12.02     55.88 o 
  -4  18   4     1926.52     2280.65    188.72 o 
  -3  18   4      681.19      834.74    100.99 o 
  -2  18   4       68.32       40.61     43.09 o 
   1  18   4        0.25      -72.46     50.94 o 
   2  18   4     3440.05     3066.05    249.00 o 
   3  18   4     1638.77     1712.87    196.88 o 
  -7  19   4      486.42      683.22    143.47 o 
  -6  19   4      781.32      743.08    131.34 o 
  -5  19   4      755.57      458.74    111.61 o 
  -4  19   4     8676.38     8227.26    459.92 o 
  -3  19   4     4620.21     4156.70    277.69 o 
  -2  19   4      350.60      161.05     61.30 o 
   1  19   4       23.46      -52.02     56.30 o 
   2  19   4     1075.80     1243.97    153.01 o 
   3  19   4     2370.39     2139.40    217.78 o 
  -7  20   4     3733.59     3466.77    283.16 o 
  -6  20   4     1628.98     1513.21    171.33 o 
  -5  20   4      258.36      160.27     76.22 o 
  -4  20   4      144.56      299.44     84.93 o 
  -3  20   4      802.36      615.15    101.05 o 
   1  20   4       88.83       19.09     69.66 o 
   2  20   4     3254.55     3397.20    268.87 o 
   3  20   4     2580.67     2255.88    227.07 o 
  -7  21   4      349.42      553.69    130.51 o 
  -6  21   4     1233.00     1249.39    173.45 o 
  -5  21   4        9.76       55.42     68.68 o 
  -4  21   4     4419.53     3998.73    286.93 o 
  -3  21   4     2803.69     2755.79    208.65 o 
   0  21   4      434.78      549.04    108.22 o 
   1  21   4      801.89      874.27    140.73 o 
   2  21   4      866.52     1254.66    174.79 o 
   3  21   4     1282.04     1323.24    198.99 o 
  -6  22   4     1941.59     1606.05    181.09 o 
  -5  22   4      638.99      453.73    110.63 o 
  -4  22   4      144.03      161.72     77.61 o 
  -3  22   4      351.32      387.99     92.26 o 
   0  22   4     3322.11     2676.00    229.34 o 
   1  22   4       82.70       93.97     77.04 o 
   2  22   4     2962.24     3138.35    260.87 o 
   3  22   4      789.49      827.41    164.16 o 
  -6  23   4     1558.27     1388.89    170.71 o 
  -5  23   4      361.34      419.57    116.62 o 
  -4  23   4     3264.80     2971.14    239.09 o 
   0  23   4      486.48      541.92    110.95 o 
   1  23   4     1071.99      952.19    159.41 o 
   2  23   4      913.71      787.82    154.41 o 
  -6  24   4     1254.75     1167.18    179.44 o 
  -5  24   4      787.39      669.08    137.63 o 
  -4  24   4      377.82      440.83    105.78 o 
   0  24   4     2282.57     2053.27    194.97 o 
   1  24   4      199.15      294.38     94.22 o 
   2  24   4     1987.68     1849.11    197.70 o 
  -6  25   4     1330.81     1522.44    205.03 o 
  -5  25   4     1011.60      875.25    155.65 o 
  -4  25   4     1973.58     1705.44    179.38 o 
  -1  25   4     1036.97     1104.79    159.83 o 
   0  25   4      625.87      651.02    127.06 o 
   1  25   4     1808.03     1676.33    181.04 o 
   2  25   4      687.45      780.96    148.52 o 
  -5  26   4     1230.91      843.30    152.55 o 
  -1  26   4      876.03     1102.31    162.35 o 
   0  26   4     2281.45     2201.22    204.77 o 
   1  26   4       99.73      205.01     96.75 o 
   2  26   4     1150.93     1280.25    192.44 o 
  -5  27   4     1161.93     1275.25    178.61 o 
  -1  27   4     2347.60     2604.74    219.02 o 
   0  27   4     1131.33     1275.71    155.75 o 
   1  27   4     2424.79     2294.89    215.35 o 
  -5  28   4     1990.13     1994.49    210.35 o 
  -1  28   4     1550.25     1548.45    170.82 o 
   0  28   4     1379.42     1303.43    160.34 o 
   1  28   4       56.82      169.15    108.00 o 
  -1  29   4     1547.60     1626.02    181.09 o 
   0  29   4     1439.18     1517.54    197.86 o 
   0  30   4      741.39      785.40    148.63 o 
  -4 -28   5      374.38      499.59     82.57 o 
  -3 -28   5      802.38      952.85    169.09 o 
  -2 -28   5      662.41      760.81     82.82 o 
  -1 -28   5     1758.08     1868.16    143.16 o 
  -4 -27   5     2169.52     2195.50    262.16 o 
  -3 -27   5      919.91     1205.01    158.97 o 
  -2 -27   5      890.96      976.94     90.56 o 
  -1 -27   5      293.60      218.41     93.66 o 
   0 -27   5     1676.64     1500.05    134.90 o 
  -5 -26   5      896.32      960.21    112.27 o 
  -4 -26   5      534.78      474.86     80.43 o 
  -3 -26   5     1762.42     1708.82    101.85 o 
  -2 -26   5      689.78      953.71     86.06 o 
  -1 -26   5     1326.03     1244.82    128.24 o 
   0 -26   5      380.41      451.22     85.86 o 
  -5 -25   5      570.04      665.96    131.36 o 
  -4 -25   5     1091.76     1041.73    178.82 o 
  -3 -25   5      990.38     1267.08    127.14 o 
  -2 -25   5     2824.45     2649.49    129.19 o 
  -1 -25   5       83.55       99.16     55.15 o 
   0 -25   5     1429.98     1393.20    133.17 o 
  -6 -24   5     1773.44     1850.98    314.67 o 
  -5 -24   5     2264.35     2424.39    151.03 o 
  -4 -24   5      455.57      582.55    153.73 o 
  -3 -24   5     2948.63     2824.01    131.58 o 
  -2 -24   5     1309.61     1427.23     94.50 o 
  -1 -24   5      757.35      718.45     75.29 o 
   0 -24   5      251.32      309.27     70.41 o 
   1 -24   5      739.48      881.08    145.32 o 
  -6 -23   5      794.95      773.59    130.25 o 
  -5 -23   5      423.97      387.15    100.36 o 
  -4 -23   5      968.67      901.43    102.77 o 
  -3 -23   5      568.90      738.49    113.06 o 
  -2 -23   5     2721.99     2630.49    132.67 o 
  -1 -23   5       19.52       42.77     37.70 o 
   0 -23   5     2703.30     2633.88    159.08 o 
   1 -23   5     1402.79     1465.52    167.00 o 
  -6 -22   5     2730.99     2500.66    151.57 o 
  -5 -22   5     4821.95     4473.50    215.24 o 
  -4 -22   5        5.01      -24.41     29.59 o 
  -3 -22   5     3796.31     3995.77    195.03 o 
  -2 -22   5     2264.27     2030.99    108.02 o 
  -1 -22   5     1033.20      951.20     89.13 o 
   0 -22   5      122.68      312.34     65.15 o 
   1 -22   5      823.22      955.70    151.93 o 
  -6 -21   5     1468.63     1687.12    151.10 o 
  -5 -21   5      209.33      311.88     63.38 o 
  -4 -21   5      400.51      331.47     51.51 o 
  -3 -21   5      792.76      986.70     74.90 o 
  -2 -21   5     1036.58     1228.32     86.92 o 
  -1 -21   5      445.83      347.10     54.74 o 
   0 -21   5     4473.80     4055.32    215.25 o 
   1 -21   5     2283.44     2359.04    212.21 o 
   2 -21   5      167.10       44.63     81.12 o 
  -7 -20   5       81.18      121.47     80.91 o 
  -6 -20   5     4907.38     4427.51    210.35 o 
  -5 -20   5     4186.04     4199.72    246.70 o 
  -4 -20   5      197.13      196.78     40.87 o 
  -3 -20   5     2326.68     2310.09    121.75 o 
  -2 -20   5      866.08     1018.38     80.64 o 
  -1 -20   5      562.75      540.37     62.50 o 
   0 -20   5      473.48      648.18     67.74 o 
   1 -20   5     1516.62     1652.39    172.37 o 
   2 -20   5      151.48      154.80     87.10 o 
  -7 -19   5      154.30       68.43     80.91 o 
  -6 -19   5     1635.41     1620.19    165.40 o 
  -5 -19   5      448.81      553.77     60.25 o 
  -4 -19   5       27.36       26.50     31.98 o 
  -3 -19   5     2666.56     2773.65    122.45 o 
  -2 -19   5     3683.87     3422.71    141.57 o 
  -1 -19   5     1175.02     1210.72     79.31 o 
   0 -19   5     5163.10     5114.35    189.29 o 
   1 -19   5     4016.56     4316.78    300.35 o 
   2 -19   5       15.30       23.64     72.91 o 
  -7 -18   5      192.07      -19.61     68.06 o 
  -6 -18   5     3816.70     3741.83    263.81 o 
  -5 -18   5     1706.14     1655.87     89.94 o 
  -4 -18   5      584.11      391.37     59.47 o 
  -3 -18   5     5642.97     5851.80    461.15 o 
  -2 -18   5     1693.44     1715.01     92.94 o 
  -1 -18   5      464.96      401.19     53.85 o 
   0 -18   5      135.57      474.12     54.86 o 
   1 -18   5      913.39      941.20    143.26 o 
   2 -18   5       18.56       -5.93     65.33 o 
  -7 -17   5       75.60       96.03     72.97 o 
  -6 -17   5     1298.30     1377.12    147.34 o 
  -5 -17   5      228.66      234.29     40.19 o 
  -4 -17   5       73.63       66.64     31.21 o 
  -3 -17   5     4544.80     4532.13    218.64 o 
  -2 -17   5     3306.32     3445.76    202.33 o 
  -1 -17   5      231.53      211.54     55.70 o 
   0 -17   5     6289.29     5893.72    259.84 o 
   1 -17   5     3438.81     3182.52    245.18 o 
   2 -17   5       27.77      -83.86     55.99 o 
  -7 -16   5      361.09      286.60     90.20 o 
  -6 -16   5     3711.90     3481.57    169.85 o 
  -5 -16   5     5705.90     5505.94    187.73 o 
  -4 -16   5       72.91       93.66     33.47 o 
  -3 -16   5     6248.31     6117.77    202.44 o 
  -2 -16   5     1907.88     1877.48     94.32 o 
  -1 -16   5      959.70      938.62    126.90 o 
   0 -16   5      222.27      448.81     67.61 o 
   1 -16   5      372.80      313.89     97.68 o 
  -7 -15   5      220.93      175.91     76.99 o 
  -6 -15   5     1241.66     1401.50     98.73 o 
  -5 -15   5      822.08      762.91     65.28 o 
  -4 -15   5      396.37      440.23     79.11 o 
  -3 -15   5     2346.67     2320.13    104.04 o 
  -2 -15   5     5403.70     5767.05    192.43 o 
  -1 -15   5      126.09       74.42     29.97 o 
   0 -15   5     4918.17     4877.26    225.07 o 
   1 -15   5     2074.64     1837.50    179.28 o 
  -7 -14   5      485.08      376.02     93.19 o 
  -6 -14   5     4067.43     4276.82    192.64 o 
  -5 -14   5     5131.36     5119.70    175.93 o 
  -4 -14   5      955.20      911.63     66.16 o 
  -3 -14   5     3816.26     3738.21    195.44 o 
  -2 -14   5     3654.40     3837.19    147.66 o 
  -1 -14   5      229.45      224.73     38.05 o 
   0 -14   5      368.53      475.86     73.07 o 
   1 -14   5     1240.40     1340.07    167.77 o 
   3 -14   5     2518.56     2925.11    210.19 o 
  -6 -13   5     1180.92     1391.40     97.28 o 
  -5 -13   5      809.04      847.03     66.75 o 
  -4 -13   5     1829.41     1728.08     88.29 o 
  -3 -13   5     3613.84     3769.06    215.84 o 
  -2 -13   5     4548.78     4518.42    179.93 o 
  -1 -13   5      208.92      213.15     37.46 o 
   0 -13   5     3733.75     3215.46    169.28 o 
   1 -13   5     4185.86     3717.58    229.00 o 
   3 -13   5      389.77      665.31    105.43 o 
  -7 -12   5     1192.75     1195.36    131.75 o 
  -6 -12   5     4215.87     4513.79    299.83 o 
  -5 -12   5     3209.32     3165.22    124.07 o 
  -4 -12   5      694.80      752.21     57.48 o 
  -3 -12   5     5607.40     5355.95    229.22 o 
  -2 -12   5     3669.61     3598.53    132.18 o 
  -1 -12   5     3135.69     3074.46    128.41 o 
   0 -12   5      956.20     1067.20     89.12 o 
   1 -12   5      991.95     1116.35    101.56 o 
   2 -12   5      367.92      588.00     90.93 o 
   3 -12   5     2321.19     2359.40    183.87 o 
  -7 -11   5      677.89      796.80    117.35 o 
  -6 -11   5     2359.38     2122.89    119.30 o 
  -5 -11   5     1666.05     1633.62     91.80 o 
  -4 -11   5     5216.00     5133.64    178.07 o 
  -3 -11   5     2736.70     2541.54    104.57 o 
  -2 -11   5     4765.65     4814.77    221.13 o 
  -1 -11   5      465.89      495.75     48.73 o 
   0 -11   5     4328.50     4313.62    401.09 o 
   1 -11   5     3583.29     3417.67    178.95 o 
   2 -11   5      972.88      926.03    101.30 o 
   3 -11   5      684.47      889.49    118.23 o 
  -7 -10   5     1517.79     1428.52    143.78 o 
  -6 -10   5     1890.69     2067.48    116.02 o 
  -5 -10   5     4718.76     4811.35    233.44 o 
  -4 -10   5      772.77      921.80     57.40 o 
  -3 -10   5     3586.70     3906.30    234.30 o 
  -2 -10   5     2638.79     2540.08    158.16 o 
  -1 -10   5     5774.29     5673.84    181.94 o 
   0 -10   5      714.92      981.15     94.07 o 
   1 -10   5     1709.12     1672.91     99.68 o 
   2 -10   5     1056.82     1173.74    112.09 o 
   3 -10   5     1622.04     1911.66    160.44 o 
  -8  -9   5     1945.48     1987.01    183.67 o 
  -7  -9   5     1451.24     1468.51    146.67 o 
  -6  -9   5      912.07      972.42    110.08 o 
  -5  -9   5     2020.86     2125.59     93.12 o 
  -4  -9   5     7187.84     6594.18    203.90 o 
  -3  -9   5     2101.28     2225.55     91.85 o 
  -2  -9   5     5507.05     5205.09    337.30 o 
  -1  -9   5      544.41      643.57     71.14 o 
   0  -9   5     4893.50     4811.05    212.68 o 
   1  -9   5     3026.31     3219.89    282.21 o 
   2  -9   5     1843.44     1855.87    143.78 o 
   3  -9   5      677.17      918.34    122.31 o 
  -8  -8   5      995.79     1122.03    139.75 o 
  -7  -8   5     1965.77     2146.68    178.87 o 
  -6  -8   5     1696.19     1585.46    144.03 o 
  -5  -8   5     1806.04     1844.85     84.46 o 
  -4  -8   5      317.25      504.43     62.61 o 
  -3  -8   5     5557.37     5920.46    328.62 o 
  -2  -8   5     5280.66     4985.00    158.18 o 
  -1  -8   5     8162.45     7838.58    440.36 o 
   0  -8   5     1140.58     1420.06    100.03 o 
   1  -8   5     2163.95     2076.67    112.73 o 
   2  -8   5     2291.52     2537.96    174.38 o 
   3  -8   5     1559.25     1772.89    154.46 o 
  -8  -7   5      790.86     1105.46    152.24 o 
  -7  -7   5      790.01     1083.63    124.32 o 
  -6  -7   5     1154.61     1269.62    126.44 o 
  -5  -7   5     4231.52     4737.60    224.67 o 
  -4  -7   5     6940.65     6307.08    239.94 o 
  -3  -7   5     1755.19     1771.82     90.69 o 
  -2  -7   5     1857.77     1883.16     82.95 o 
  -1  -7   5     1614.21     1748.74    177.97 o 
   0  -7   5     2870.96     2820.56    107.31 o 
   1  -7   5     2030.69     2033.25    110.60 o 
   2  -7   5     1599.38     1855.36    144.24 o 
   3  -7   5      377.53      583.93    102.08 o 
  -8  -6   5     1940.58     1724.28    169.63 o 
  -7  -6   5     4049.81     4605.98    296.63 o 
  -6  -6   5     5095.61     5671.35    333.22 o 
  -5  -6   5     2576.82     2787.71    131.80 o 
  -4  -6   5       46.54      309.19     44.78 o 
  -3  -6   5     3516.03     3294.13    113.67 o 
  -2  -6   5     7243.70     7143.53    203.39 o 
  -1  -6   5     8931.15     8558.07    315.65 o 
   0  -6   5     2013.68     2066.35     87.16 o 
   1  -6   5     1885.01     2070.94    108.96 o 
   2  -6   5     3019.67     3174.52    203.17 o 
   3  -6   5     1025.39     1294.19    133.35 o 
   4  -6   5      666.04      974.02    147.75 o 
  -8  -5   5      453.79      646.84    119.37 o 
  -7  -5   5     2054.76     2427.83    193.52 o 
  -6  -5   5     3759.22     3838.70    252.15 o 
  -5  -5   5     2769.51     2923.35    201.32 o 
  -4  -5   5    11998.49    12041.91    316.74 o 
  -3  -5   5     2211.19     2136.37     80.22 o 
  -2  -5   5     1669.56     1712.72     72.35 o 
  -1  -5   5     1104.69     1207.39     83.35 o 
   0  -5   5     1529.10     1428.41     70.50 o 
   1  -5   5     2592.57     2503.17    180.00 o 
   2  -5   5     1870.71     2178.10    158.12 o 
   3  -5   5      694.80      782.10    118.64 o 
   4  -5   5      486.69      801.71    133.92 o 
  -8  -4   5     2386.70     2210.51    195.74 o 
  -7  -4   5     4595.89     5412.96    333.38 o 
  -6  -4   5     2625.67     2862.05    206.68 o 
  -5  -4   5      974.01      877.57    100.27 o 
  -4  -4   5      969.20     1221.28     99.34 o 
  -3  -4   5     3363.36     3001.39    104.55 o 
  -2  -4   5     4774.48     4901.20    294.05 o 
  -1  -4   5     9118.76     8583.32    316.05 o 
   0  -4   5     2241.32     2113.17     87.76 o 
   1  -4   5     1521.35     1550.54     93.98 o 
   2  -4   5     2690.08     2863.03    189.65 o 
   3  -4   5      382.90      551.93     98.83 o 
   4  -4   5      577.07      860.02    136.91 o 
  -8  -3   5      215.24      393.82     95.26 o 
  -7  -3   5     2438.70     3038.75    224.39 o 
  -6  -3   5     1457.57     1729.90    150.38 o 
  -5  -3   5     4671.65     4310.90    264.84 o 
  -4  -3   5    14484.06    13630.23    481.80 o 
  -3  -3   5      541.18      499.36     35.70 o 
  -2  -3   5     1407.64     1427.92     85.25 o 
  -1  -3   5      458.16      675.07    115.01 o 
   0  -3   5     1234.19     1038.71     80.02 o 
   1  -3   5     2850.20     3005.30    229.18 o 
   2  -3   5     3749.94     4209.44    247.66 o 
   3  -3   5     1054.64     1152.17    124.78 o 
   4  -3   5     1051.08     1238.76    154.92 o 
  -8  -2   5     2484.39     2360.95    202.30 o 
  -7  -2   5     4538.23     4376.33    287.24 o 
  -6  -2   5      241.79      267.97     71.16 o 
  -5  -2   5      362.88      442.17     80.34 o 
  -4  -2   5     1673.79     1923.84     98.60 o 
  -3  -2   5     1590.86     1428.80     57.90 o 
  -2  -2   5     3825.68     3344.09    145.12 o 
  -1  -2   5    15892.68    14667.23    488.99 o 
   0  -2   5      817.37      716.78     72.01 o 
   1  -2   5     1947.43     2076.96    181.29 o 
   2  -2   5     3009.38     2868.50    214.01 o 
   3  -2   5      283.74      299.18     85.04 o 
   4  -2   5       66.92      184.73     75.55 o 
  -8  -1   5      164.38      380.25     96.70 o 
  -7  -1   5     2716.30     2863.75    216.28 o 
  -6  -1   5      790.21      801.71     99.65 o 
  -5  -1   5     3777.85     3439.63    225.98 o 
  -4  -1   5    12874.89    12535.56    417.23 o 
  -3  -1   5     2048.31     1939.86    147.72 o 
  -2  -1   5      935.33     1028.47     85.64 o 
  -1  -1   5      234.67      453.04     80.68 o 
   0  -1   5      169.18      150.79     40.13 o 
   1  -1   5      836.84      900.59    129.17 o 
   2  -1   5     4221.76     3651.16    252.41 o 
   4  -1   5     1058.61     1176.68    155.95 o 
  -8   0   5     3595.52     3441.84    254.94 o 
  -7   0   5     4645.75     5465.03    337.30 o 
  -6   0   5       88.46      131.22     57.95 o 
  -5   0   5      150.88      214.40     58.88 o 
  -4   0   5     1359.59     1648.64     88.42 o 
  -3   0   5      404.62      337.52     40.18 o 
  -2   0   5     3547.80     2986.99    128.89 o 
  -1   0   5    13159.99    12385.30    412.46 o 
   0   0   5     1261.05     1125.71     79.48 o 
   1   0   5     5568.30     5040.36    317.64 o 
   2   0   5     3433.84     2965.67    221.60 o 
   4   0   5       13.44       98.92     71.32 o 
  -8   1   5      162.14      347.17     91.13 o 
  -7   1   5     2658.09     3118.22    230.89 o 
  -6   1   5      770.38      662.89    104.81 o 
  -5   1   5     3768.66     3915.95    248.54 o 
  -4   1   5    12570.24    13012.43    418.97 o 
  -3   1   5     2080.22     1910.46     93.17 o 
  -2   1   5     1011.03     1112.84     67.08 o 
  -1   1   5      297.74      475.84     50.52 o 
   0   1   5      149.34      168.09     38.83 o 
   1   1   5      712.23      968.14    118.95 o 
   2   1   5     4256.00     3694.61    257.05 o 
  -8   2   5     2576.23     2494.40    208.23 o 
  -7   2   5     4483.67     5057.59    319.08 o 
  -6   2   5      224.24      205.53     63.42 o 
  -5   2   5      348.36      264.72     65.79 o 
  -4   2   5     1758.79     1982.77    153.58 o 
  -3   2   5     1601.65     1476.69     77.47 o 
  -2   2   5     3915.11     3516.58    140.91 o 
  -1   2   5    16116.40    15014.41    543.34 o 
   0   2   5      931.50      726.25     61.06 o 
   1   2   5     2178.60     1949.75    169.94 o 
   2   2   5     3092.85     2864.16    219.90 o 
   3   2   5      287.77      263.37     89.58 o 
  -8   3   5      175.51      269.46     84.93 o 
  -7   3   5     2313.28     2279.25    187.85 o 
  -6   3   5     1366.36     1209.97    126.23 o 
  -5   3   5     4657.59     4636.28    282.75 o 
  -4   3   5    13823.73    14687.21    698.65 o 
  -3   3   5      547.14      519.60     44.80 o 
  -2   3   5     1636.46     1718.33     83.71 o 
  -1   3   5      488.43      567.18     50.65 o 
   0   3   5     1233.26     1071.34    108.30 o 
   1   3   5     2804.97     2618.20    200.65 o 
   2   3   5     3770.60     3486.95    250.29 o 
   3   3   5     1079.09      909.77    144.09 o 
  -8   4   5     2406.31     2240.24    197.76 o 
  -7   4   5     4535.87     4049.30    274.03 o 
  -6   4   5     2486.13     2373.85    185.94 o 
  -5   4   5      965.43     1007.88    109.10 o 
  -4   4   5     1073.67     1294.03    119.21 o 
  -3   4   5     3439.41     3492.66    132.34 o 
  -2   4   5     4757.07     4497.39    172.23 o 
  -1   4   5     9384.58     9046.16    323.52 o 
   0   4   5     2233.53     2121.25    107.36 o 
   1   4   5     1368.70     1410.77    139.65 o 
   2   4   5     2762.71     2310.32    198.74 o 
   3   4   5      374.06      366.11    100.42 o 
  -8   5   5      441.74      543.83    111.68 o 
  -7   5   5     1957.88     2121.70    182.74 o 
  -6   5   5     3837.12     3808.77    253.54 o 
  -5   5   5     2805.02     2720.95    196.47 o 
  -4   5   5    11796.64    10584.96    562.82 o 
  -3   5   5     1905.90     1915.38     91.72 o 
  -2   5   5     1772.21     1862.22     85.93 o 
  -1   5   5     1170.67     1410.69     74.16 o 
   0   5   5     1605.42     1780.37    140.89 o 
   1   5   5     2580.05     2249.27    183.51 o 
   2   5   5     2002.50     1970.85    179.28 o 
   3   5   5      676.87      479.58    114.09 o 
  -8   6   5     1822.74     1653.32    170.82 o 
  -7   6   5     3799.86     3846.80    267.37 o 
  -6   6   5     5257.34     4601.91    291.27 o 
  -5   6   5     2518.67     2467.67    188.98 o 
  -4   6   5       60.56      280.46     64.71 o 
  -3   6   5     3776.86     3524.70    143.72 o 
  -2   6   5     7104.08     6785.88    238.38 o 
  -1   6   5     9158.00     9291.54    465.75 o 
   0   6   5     1962.65     1989.17    157.25 o 
   1   6   5     1699.01     1456.13    143.67 o 
   2   6   5     3022.61     2459.10    206.89 o 
   3   6   5     1007.77      810.64    138.31 o 
   4   6   5      614.27      593.47    138.87 o 
  -8   7   5      882.39     1031.20    151.77 o 
  -7   7   5      788.88     1049.73    139.18 o 
  -6   7   5     1274.19     1488.69    143.93 o 
  -5   7   5     4243.36     4493.95    290.18 o 
  -4   7   5     7050.91     6386.93    354.90 o 
  -3   7   5     1798.39     1942.47    146.15 o 
  -2   7   5     1729.05     1895.66    147.34 o 
  -1   7   5     1567.87     1829.76    144.39 o 
   0   7   5     2859.56     2666.56    189.60 o 
   2   7   5     1703.30     1622.51    162.72 o 
   3   7   5      393.56      384.12    112.80 o 
  -8   8   5      912.92      875.14    139.75 o 
  -7   8   5     2043.14     1918.11    176.65 o 
  -6   8   5     2157.58     1773.87    159.77 o 
  -5   8   5     1881.85     1607.08    148.73 o 
  -4   8   5      279.92      540.32     87.68 o 
  -3   8   5     5751.68     5947.96    344.99 o 
  -2   8   5     5145.22     5103.99    293.28 o 
  -1   8   5     8206.68     7646.69    398.45 o 
   0   8   5     1094.66     1181.58    116.84 o 
   2   8   5     2336.85     1824.50    177.94 o 
   3   8   5     1492.87     1318.70    162.25 o 
  -8   9   5     1815.47     1540.97    167.26 o 
  -7   9   5     1400.45     1346.21    146.41 o 
  -6   9   5      818.54      816.11    120.14 o 
  -5   9   5     1977.69     1917.28    160.96 o 
  -4   9   5     7306.63     7240.81    385.81 o 
  -3   9   5     2152.76     2499.87    174.33 o 
  -2   9   5     5238.12     5058.99    306.23 o 
  -1   9   5      563.93      682.44     84.53 o 
   0   9   5     4914.78     4381.03    268.25 o 
   2   9   5     1848.12     1424.34    157.97 o 
   3   9   5      668.93      651.79    130.51 o 
  -8  10   5      788.06      742.72    131.75 o 
  -7  10   5     1548.75     1359.11    147.49 o 
  -6  10   5     2224.87     1944.38    171.69 o 
  -5  10   5     4720.42     4543.85    297.25 o 
  -4  10   5      677.52      839.17    103.73 o 
  -3  10   5     3703.35     3924.88    251.68 o 
  -2  10   5     2515.95     2664.55    188.88 o 
  -1  10   5     5634.56     5582.95    317.12 o 
   2  10   5     1059.30      904.40    148.52 o 
   3  10   5     1558.82     1212.96    179.02 o 
  -8  11   5     2169.95     1962.60    192.18 o 
  -7  11   5      621.99      645.44    115.70 o 
  -6  11   5     2531.39     2489.50    200.75 o 
  -5  11   5     1688.20     1730.37    156.26 o 
  -4  11   5     5114.54     4857.15    306.54 o 
  -3  11   5     2888.54     3015.63    198.22 o 
  -2  11   5     4848.52     5025.13    290.75 o 
  -1  11   5      486.89      488.36     78.90 o 
   2  11   5      867.18      858.01    137.58 o 
   3  11   5      679.13      766.00    137.12 o 
  -8  12   5      525.11      637.50    132.89 o 
  -7  12   5     1183.52     1093.03    153.06 o 
  -6  12   5     4277.02     3937.16    272.38 o 
  -5  12   5     3203.63     3076.94    222.27 o 
  -4  12   5      659.40      634.24    100.68 o 
  -3  12   5     5891.12     5529.79    326.05 o 
  -2  12   5     3498.42     3888.14    241.83 o 
  -1  12   5     3060.26     3087.98    206.63 o 
   2  12   5      350.89      273.18     94.69 o 
   3  12   5     2270.14     1629.22    182.07 o 
  -8  13   5     2090.36     1957.38    196.57 o 
  -7  13   5      288.50      183.03     86.43 o 
  -6  13   5     1311.91     1189.43    136.45 o 
  -5  13   5      839.18      803.41    117.30 o 
  -4  13   5     1870.66     1725.67    157.19 o 
  -3  13   5     3557.62     3458.20    241.21 o 
  -2  13   5     4545.72     4756.16    284.56 o 
  -1  13   5      200.41      243.40     61.05 o 
   2  13   5      413.52      326.90     99.28 o 
   3  13   5      358.46      267.19    100.98 o 
  -8  14   5      345.14      416.47    111.36 o 
  -7  14   5      512.18      438.46    104.18 o 
  -6  14   5     3809.58     3733.94    267.68 o 
  -5  14   5     5158.05     5118.02    323.06 o 
  -4  14   5      962.11      961.43    114.82 o 
  -3  14   5     4280.01     4223.17    263.24 o 
  -2  14   5     3545.40     3679.49    239.61 o 
   1  14   5     1170.27     1093.44    146.56 o 
   2  14   5      336.12      174.36     89.06 o 
   3  14   5     2556.31     1778.46    196.16 o 
  -8  15   5     2834.52     2337.98    221.91 o 
  -7  15   5      196.82      122.25     71.99 o 
  -6  15   5     1397.48     1382.43    150.74 o 
  -5  15   5      788.04     1033.83    123.08 o 
  -4  15   5      493.59      424.73     91.80 o 
  -3  15   5     2247.96     2405.53    186.35 o 
  -2  15   5     5168.39     5386.48    315.42 o 
   1  15   5     2030.81     1578.49    163.49 o 
   2  15   5      139.44      146.13     88.49 o 
   3  15   5      216.84      425.82    121.11 o 
  -7  16   5      373.92      188.96     89.53 o 
  -6  16   5     3711.31     3273.04    251.43 o 
  -5  16   5     5641.58     5499.45    348.60 o 
  -4  16   5       99.96       41.95     48.45 o 
  -3  16   5     6289.59     6462.42    371.62 o 
  -2  16   5     1857.37     2219.54    168.29 o 
   1  16   5      419.60      661.34    123.80 o 
   2  16   5      182.33      117.76     79.82 o 
   3  16   5     2264.25     1704.05    195.33 o 
  -7  17   5       49.41       67.03     82.77 o 
  -6  17   5     1202.92     1281.65    149.45 o 
  -5  17   5      280.47      222.92     77.77 o 
  -4  17   5       66.83       40.30     50.05 o 
  -3  17   5     4790.15     5583.20    326.88 o 
   1  17   5     3451.19     2835.00    233.67 o 
   2  17   5       22.92      -59.92     76.84 o 
  -7  18   5      159.47      162.34     88.39 o 
  -6  18   5     3798.25     3890.46    286.67 o 
  -5  18   5     1727.80     1878.53    175.67 o 
  -4  18   5      636.20      526.80    108.06 o 
  -3  18   5     5406.11     5931.08    365.89 o 
   1  18   5     1057.68     1002.46    148.58 o 
   2  18   5       16.06      -13.31     71.68 o 
  -7  19   5      162.23      100.78     86.43 o 
  -6  19   5     1633.34     1661.42    180.83 o 
  -5  19   5      499.05      433.40    106.30 o 
  -4  19   5       42.33       80.03     59.50 o 
  -3  19   5     2549.08     2923.87    218.50 o 
   1  19   5     3833.88     3258.07    259.27 o 
   2  19   5       16.10       15.02     83.95 o 
  -7  20   5       84.14      238.96    106.40 o 
  -6  20   5     4853.50     4175.22    311.70 o 
  -5  20   5     4148.02     4007.97    289.72 o 
  -4  20   5      218.40      198.41     81.94 o 
   1  20   5     1517.15     1587.26    174.69 o 
   2  20   5      155.54       34.98     86.22 o 
  -6  21   5     1617.62     1638.09    183.67 o 
  -4  21   5      469.28      351.82    101.19 o 
   0  21   5     4405.44     4243.45    295.29 o 
   1  21   5     2140.80     2059.98    202.71 o 
   2  21   5      166.71      205.12    106.51 o 
  -6  22   5     2679.64     2182.18    219.07 o 
  -5  22   5     4848.03     4910.93    332.29 o 
  -4  22   5        9.81       11.20     59.03 o 
   0  22   5      107.89      396.97    102.02 o 
   1  22   5      747.11      848.88    146.77 o 
  -6  23   5      818.60      772.39    153.53 o 
  -5  23   5      415.49      589.14    130.00 o 
   0  23   5     2883.53     2180.17    212.93 o 
   1  23   5     1395.09     1209.30    173.60 o 
  -6  24   5     1885.72     1777.79    205.24 o 
  -5  24   5     2304.20     2296.59    223.35 o 
   0  24   5      276.20      218.07     99.13 o 
   1  24   5      713.24      767.60    146.30 o 
  -5  25   5      583.74      457.34    137.88 o 
   0  25   5     1435.94     1383.52    186.14 o 
  -1  26   5     1348.65     1066.86    167.93 o 
   0  26   5      402.51      523.39    132.84 o 
  -1  27   5      270.03      334.28    108.41 o 
   0  27   5     1606.92     1474.29    176.08 o 
  -1  28   5     1819.83     2144.87    211.12 o 
  -3 -26   6      371.45      442.31     68.92 o 
  -4 -25   6     1505.51     1586.96    103.82 o 
  -3 -25   6      858.86      885.91     88.70 o 
  -2 -25   6      282.28      516.85     72.46 o 
  -5 -24   6      128.52      186.15     67.04 o 
  -4 -24   6      593.77      685.32     75.99 o 
  -3 -24   6      504.67      516.62     68.74 o 
  -2 -24   6     3226.61     3103.90    224.86 o 
  -1 -24   6     2881.03     2823.08    143.21 o 
  -5 -23   6     2392.31     2391.90    154.16 o 
  -4 -23   6     2102.84     2016.54    111.89 o 
  -3 -23   6      665.59      597.96     73.29 o 
  -2 -23   6      401.94      594.38    121.45 o 
  -1 -23   6      302.00      471.00     69.87 o 
  -6 -22   6      444.04      518.70    124.11 o 
  -5 -22   6      256.31      363.69     56.66 o 
  -4 -22   6      823.63      819.93     78.65 o 
  -3 -22   6      335.78      313.24     55.26 o 
  -2 -22   6     4136.56     4177.92    212.57 o 
  -1 -22   6     2294.17     2264.39    138.70 o 
   0 -22   6      267.90      223.69     98.25 o 
  -6 -21   6      465.27      503.83    121.26 o 
  -5 -21   6     5269.10     5028.66    191.35 o 
  -4 -21   6     2332.35     2404.78    119.46 o 
  -3 -21   6      832.63      796.06     79.40 o 
  -2 -21   6      307.48      486.60     68.18 o 
  -1 -21   6      129.00      192.81     47.77 o 
   0 -21   6      344.27      379.84    116.47 o 
  -6 -20   6      269.67      235.87     94.89 o 
  -5 -20   6      395.52      638.91     67.18 o 
  -4 -20   6      820.56      844.56     76.85 o 
  -3 -20   6       28.05       46.00     38.92 o 
  -2 -20   6     4793.55     4784.80    206.88 o 
  -1 -20   6     3413.96     2994.24    141.01 o 
   0 -20   6      267.91      272.71    101.81 o 
  -6 -19   6       71.54       82.20     66.72 o 
  -5 -19   6     6067.88     6107.49    214.94 o 
  -4 -19   6     1202.22     1181.35     83.00 o 
  -3 -19   6      511.14      456.61     60.52 o 
  -2 -19   6      174.41      339.06     64.70 o 
  -1 -19   6       14.98      189.50     46.18 o 
   0 -19   6      154.46      147.71     55.99 o 
   1 -19   6     1495.98     1634.33    184.13 o 
  -6 -18   6       59.34       25.97     39.86 o 
  -5 -18   6      333.92      475.57     60.76 o 
  -4 -18   6      217.70      244.69     45.86 o 
  -3 -18   6      270.40      158.81     45.76 o 
  -2 -18   6     5762.33     5990.69    214.36 o 
  -1 -18   6     3578.01     3264.45    148.73 o 
   0 -18   6      103.85       42.03     47.98 o 
   1 -18   6     1273.33     1410.25    197.19 o 
  -6 -17   6       70.42       44.56     41.83 o 
  -5 -17   6     4315.07     4238.55    199.06 o 
  -4 -17   6     2327.11     2177.62    108.00 o 
  -3 -17   6        0.71       -8.69     31.54 o 
  -2 -17   6      406.38      664.96     67.15 o 
  -1 -17   6       56.83      226.80     45.16 o 
   0 -17   6       38.19       12.33     48.51 o 
   1 -17   6     2180.47     2110.45    210.92 o 
  -6 -16   6       16.12       40.63     39.28 o 
  -5 -16   6      173.95      414.07     62.37 o 
  -4 -16   6     1135.65     1209.43     77.12 o 
  -3 -16   6      345.92      357.92     52.28 o 
  -2 -16   6     4672.50     4770.09    295.14 o 
  -1 -16   6     2513.02     2744.57    163.20 o 
   0 -16   6       93.15       58.38     49.12 o 
   1 -16   6     1739.93     1852.62    190.22 o 
  -7 -15   6     1517.81     1344.76    147.80 o 
  -6 -15   6      106.67       80.85     42.02 o 
  -5 -15   6     4753.25     4529.73    384.57 o 
  -4 -15   6     4771.73     4548.78    167.11 o 
  -3 -15   6       26.38       14.88     27.60 o 
  -2 -15   6      431.60      489.73     56.02 o 
  -1 -15   6      277.18      528.96    140.65 o 
   0 -15   6      212.89      207.55     59.39 o 
   1 -15   6     2044.10     2025.92    198.43 o 
  -7 -14   6     1210.63     1057.37    131.70 o 
  -6 -14   6      749.99      799.15     85.73 o 
  -5 -14   6      446.91      727.29     99.29 o 
  -4 -14   6     2214.07     2326.09    207.16 o 
  -3 -14   6      554.72      551.91     79.47 o 
  -2 -14   6     4456.97     4252.92    159.22 o 
  -1 -14   6     4113.23     4075.07    205.66 o 
   0 -14   6      223.28      260.29     63.96 o 
   1 -14   6     1861.61     1447.05    167.57 o 
   2 -14   6      346.66      577.12    136.34 o 
  -7 -13   6     2310.14     2766.11    220.10 o 
  -6 -13   6      148.58      106.53     42.23 o 
  -5 -13   6     4727.84     4634.82    205.89 o 
  -4 -13   6     2058.93     1938.37    117.65 o 
  -3 -13   6      652.02      702.62     62.82 o 
  -2 -13   6     1009.57     1101.01     82.21 o 
  -1 -13   6      565.47      876.98    136.81 o 
   0 -13   6      854.85     1013.94    108.15 o 
   1 -13   6     1426.36     1540.66    193.11 o 
   2 -13   6     2384.98     2338.50    227.12 o 
  -7 -12   6     1802.71     1850.82    174.48 o 
  -6 -12   6      974.06     1005.21     83.00 o 
  -5 -12   6     1029.08     1096.03     85.77 o 
  -4 -12   6     1452.98     1546.34    100.93 o 
  -3 -12   6     1208.28     1159.27     70.41 o 
  -2 -12   6     4379.20     4180.25    153.57 o 
  -1 -12   6     2832.52     2768.23    158.80 o 
   0 -12   6      340.49      436.67     75.36 o 
   1 -12   6     1805.91     1806.57    134.14 o 
   2 -12   6      641.71      856.46    150.74 o 
  -8 -11   6     1058.71     1073.26    159.52 o 
  -7 -11   6     1753.22     1837.19    171.49 o 
  -6 -11   6      427.87      446.32     67.65 o 
  -5 -11   6     4636.81     4352.75    193.71 o 
  -4 -11   6     3461.16     3254.89    160.61 o 
  -3 -11   6     1623.62     1661.53    109.67 o 
  -2 -11   6      990.15     1051.32     67.36 o 
  -1 -11   6     1160.13     1322.89    103.31 o 
   0 -11   6     2340.70     2198.78    160.24 o 
   1 -11   6     1250.63     1390.00    132.60 o 
  -8 -10   6      975.49      891.81    147.13 o 
  -7 -10   6     2851.24     2920.46    227.22 o 
  -6 -10   6     2705.71     2636.27    207.92 o 
  -5 -10   6      442.50      535.08     66.13 o 
  -4 -10   6     2265.42     2345.20    127.37 o 
  -3 -10   6     1844.22     1748.78    111.22 o 
  -2 -10   6     1835.01     1691.67     83.74 o 
  -1 -10   6     3809.10     3797.14    191.32 o 
   0 -10   6      831.10      970.15    103.76 o 
   1 -10   6     2217.18     1901.07    137.46 o 
  -8  -9   6      629.21      859.97    141.87 o 
  -7  -9   6     1050.85     1190.36    137.89 o 
  -6  -9   6      633.22      680.38    112.35 o 
  -5  -9   6     2789.73     2588.40    133.03 o 
  -4  -9   6     2524.15     2585.00    243.56 o 
  -3  -9   6     6165.80     5577.37    233.15 o 
  -2  -9   6      813.67      859.75     87.19 o 
  -1  -9   6     2355.34     2870.51    187.13 o 
   0  -9   6     1869.28     1782.33    176.11 o 
   1  -9   6     1899.72     1817.02    218.37 o 
  -8  -8   6     1179.19     1127.34    161.22 o 
  -7  -8   6      567.47      744.01    119.42 o 
  -6  -8   6     4035.11     3925.14    267.99 o 
  -5  -8   6       22.36      113.62     37.05 o 
  -4  -8   6     3693.73     3562.78    164.50 o 
  -3  -8   6     1169.88     1350.56     91.64 o 
  -2  -8   6     4169.54     3866.82    222.42 o 
  -1  -8   6     1656.25     1734.49    114.95 o 
   0  -8   6      639.96      761.90     90.61 o 
   1  -8   6     1663.72     1746.28    128.19 o 
  -8  -7   6      945.82     1051.79    152.55 o 
  -7  -7   6     1720.36     1931.53    176.18 o 
  -6  -7   6      156.40      232.42     69.97 o 
  -5  -7   6     3779.65     3575.56    164.27 o 
  -4  -7   6     3070.32     3287.77    263.09 o 
  -3  -7   6     3952.99     3882.46    175.91 o 
  -2  -7   6     1454.22     1644.43    104.57 o 
  -1  -7   6     4127.64     4048.22    189.85 o 
   0  -7   6     3829.72     3461.48    180.77 o 
   1  -7   6     1517.41     1467.76    140.11 o 
  -8  -6   6     1290.69     1150.46    140.16 o 
  -7  -6   6     1945.35     2012.24    179.80 o 
  -6  -6   6     5466.52     5521.90    339.52 o 
  -5  -6   6     2605.97     2598.91    132.20 o 
  -4  -6   6     2641.25     2764.38    136.74 o 
  -3  -6   6     3390.75     3290.15    154.01 o 
  -2  -6   6     3540.99     3435.92    165.50 o 
  -1  -6   6     1600.99     1607.20    107.55 o 
   0  -6   6      681.18      819.65     89.77 o 
   1  -6   6      761.79      872.13    100.67 o 
  -8  -5   6      697.32      848.77    141.51 o 
  -7  -5   6     1643.55     1910.11    178.15 o 
  -6  -5   6      442.96      624.23    104.40 o 
  -5  -5   6     4459.21     4817.86    200.48 o 
  -4  -5   6     2409.56     2660.31    348.65 o 
  -3  -5   6     2436.72     2446.82    125.12 o 
  -2  -5   6     1054.74     1030.30     80.11 o 
  -1  -5   6     2370.73     2312.29    132.09 o 
   0  -5   6     4746.08     4681.74    419.17 o 
   1  -5   6      664.05      660.59     88.25 o 
  -8  -4   6      513.10      635.95    127.00 o 
  -7  -4   6     5456.48     4952.42    321.82 o 
  -6  -4   6     7983.61     8858.26    485.15 o 
  -5  -4   6     2310.81     2359.08    123.57 o 
  -4  -4   6     2024.00     2042.55    110.51 o 
  -3  -4   6     5614.56     6027.82    249.03 o 
  -2  -4   6     2108.36     2122.68    256.30 o 
  -1  -4   6     1502.95     1358.46    108.17 o 
   0  -4   6     1314.95     1609.92    112.09 o 
   1  -4   6      803.70      810.03     94.92 o 
  -8  -3   6      356.06      382.63     98.30 o 
  -7  -3   6     1075.11     1273.80    141.45 o 
  -6  -3   6      569.66      893.52    124.01 o 
  -5  -3   6      644.20      705.23     70.13 o 
  -4  -3   6     1101.48     1153.56     76.96 o 
  -3  -3   6     5529.53     5525.73    215.74 o 
  -2  -3   6     1867.24     1898.56    106.39 o 
  -1  -3   6     2876.10     2780.27    143.54 o 
   0  -3   6     7719.63     6968.29    281.79 o 
   1  -3   6      457.01      490.71    158.86 o 
  -8  -2   6      160.68      208.16     84.83 o 
  -7  -2   6     2500.98     2185.23    190.79 o 
  -6  -2   6     5442.27     5355.16    331.31 o 
  -5  -2   6      955.43      808.80     74.91 o 
  -4  -2   6     4768.80     4930.91    202.27 o 
  -3  -2   6     4349.92     4165.80    181.59 o 
  -2  -2   6     1058.01     1007.45     81.87 o 
  -1  -2   6      710.76      753.23    108.12 o 
   0  -2   6     1323.71     1479.88    105.03 o 
   1  -2   6      578.22      530.53    112.45 o 
   2  -2   6     1497.76     1784.40    156.11 o 
   3  -2   6     3126.24     4051.32    277.85 o 
  -8  -1   6      513.52      612.72    123.60 o 
  -7  -1   6      211.49      356.77     92.83 o 
  -6  -1   6      177.00      235.61     70.90 o 
  -5  -1   6       72.00       31.48     42.36 o 
  -4  -1   6     1417.37     1504.91     98.00 o 
  -3  -1   6     5037.77     4986.09    247.32 o 
  -2  -1   6     1218.57     1101.73    133.48 o 
  -1  -1   6     4491.24     4280.59    298.10 o 
   0  -1   6     4187.87     4139.02    187.50 o 
   1  -1   6      612.52      559.41     80.73 o 
   3  -1   6       31.60      413.17    102.43 o 
  -8   0   6      162.84      186.12     83.33 o 
  -7   0   6     2095.60     1860.93    173.04 o 
  -6   0   6     5322.89     4834.24    309.54 o 
  -5   0   6      821.90      783.23    113.17 o 
  -4   0   6     3782.94     3894.42    222.99 o 
  -3   0   6     4617.63     4773.13    189.75 o 
  -2   0   6      574.21      619.22     81.95 o 
  -1   0   6       24.91      154.27     51.91 o 
   0   0   6     1391.79     1579.23    128.42 o 
   1   0   6      307.63      286.24     96.34 o 
   3   0   6     2807.28     3635.27    263.19 o 
  -8   1   6      499.27      424.01    105.01 o 
  -7   1   6      133.68      182.21     75.29 o 
  -6   1   6      170.89      230.45     69.97 o 
  -5   1   6       54.80       46.29     48.51 o 
  -4   1   6     1427.78     1470.00    164.65 o 
  -3   1   6     4764.16     4936.01    269.72 o 
  -2   1   6     1270.92     1186.57     77.45 o 
  -1   1   6     4558.55     4155.91    179.12 o 
   0   1   6     3832.77     3648.63    177.21 o 
   1   1   6      613.40      365.39     97.32 o 
   2   1   6      503.88      575.83    117.35 o 
  -8   2   6      177.43      115.28     73.59 o 
  -7   2   6     2522.72     2513.44    208.18 o 
  -6   2   6     5432.23     5351.49    332.50 o 
  -5   2   6     1042.23     1017.99    113.48 o 
  -4   2   6     4891.91     5314.33    200.51 o 
  -3   2   6     4488.99     4771.10    182.12 o 
  -2   2   6     1114.96     1215.08     75.15 o 
  -1   2   6      780.39      798.97     67.78 o 
   0   2   6     1354.34     1552.68    153.53 o 
   1   2   6      575.67      573.45    115.13 o 
   2   2   6     1489.00     1076.61    134.07 o 
  -8   3   6      309.37      260.64     89.58 o 
  -7   3   6     1116.16     1405.97    148.99 o 
  -6   3   6      637.44      672.43    107.86 o 
  -5   3   6      697.93      802.27    113.74 o 
  -4   3   6      983.33      947.76     87.50 o 
  -3   3   6     5152.34     5271.21    263.30 o 
  -2   3   6     1813.58     1766.84     95.30 o 
  -1   3   6     2951.39     2819.31    209.16 o 
   0   3   6     7371.44     6675.25    398.20 o 
   1   3   6      447.57      350.94     96.70 o 
   2   3   6      196.84      160.79     80.44 o 
  -8   4   6      573.42      676.77    133.30 o 
  -7   4   6     5212.45     5146.72    333.64 o 
  -6   4   6     7964.05     7664.65    436.64 o 
  -5   4   6     2360.59     2397.33    187.80 o 
  -4   4   6     1964.55     2069.16    169.06 o 
  -3   4   6     5434.27     5518.90    214.83 o 
  -2   4   6     2095.45     1932.35    165.76 o 
  -1   4   6     1529.92     1442.40    141.56 o 
   0   4   6     1461.54     1535.40    150.33 o 
   2   4   6     1142.47      908.95    147.49 o 
  -8   5   6      719.00      788.65    138.25 o 
  -7   5   6     1833.60     2081.08    187.54 o 
  -6   5   6      411.51      650.96    109.87 o 
  -5   5   6     4473.93     4859.53    307.16 o 
  -4   5   6     2415.88     2391.91    193.68 o 
  -3   5   6     2327.25     2564.33    193.58 o 
  -2   5   6     1123.67     1242.58    124.47 o 
  -1   5   6     2537.33     2490.12    192.60 o 
   0   5   6     4638.37     4132.96    288.69 o 
   2   5   6      767.77      560.81    114.31 o 
  -8   6   6     1250.83     1183.18    169.37 o 
  -7   6   6     1877.57     1820.06    173.24 o 
  -6   6   6     5376.83     5394.74    338.80 o 
  -5   6   6     2537.87     2443.67    196.21 o 
  -4   6   6     2766.66     3026.05    215.72 o 
  -3   6   6     3033.47     3352.62    231.82 o 
  -2   6   6     3507.21     3459.03    238.37 o 
  -1   6   6     1540.65     1588.65    149.66 o 
   0   6   6      673.81      919.37    112.81 o 
   2   6   6      762.82      657.36    125.87 o 
  -8   7   6      979.92     1065.47    162.46 o 
  -7   7   6     1628.98     1142.72    141.14 o 
  -6   7   6      135.70      175.70     67.75 o 
  -5   7   6     3477.65     3253.17    236.72 o 
  -4   7   6     3077.20     3138.91    229.55 o 
  -3   7   6     4232.54     4174.30    266.81 o 
  -2   7   6     1589.85     1438.69    141.51 o 
  -1   7   6     4256.32     3890.41    262.57 o 
   2   7   6      722.16      621.50    129.38 o 
  -8   8   6     1080.87      922.36    151.41 o 
  -7   8   6      626.27      940.79    145.43 o 
  -6   8   6     4106.30     4337.48    292.76 o 
  -5   8   6       53.44       96.86     56.76 o 
  -4   8   6     3843.12     3611.94    245.65 o 
  -3   8   6     1275.99     1500.98    143.57 o 
  -2   8   6     4249.48     4134.09    267.53 o 
  -1   8   6     1909.33     2070.50    168.50 o 
   2   8   6      969.91      926.08    146.67 o 
  -8   9   6      690.44      609.78    120.76 o 
  -7   9   6      968.00      931.55    144.55 o 
  -6   9   6      689.83      709.43    118.54 o 
  -5   9   6     2215.52     2136.61    188.42 o 
  -4   9   6     2627.08     2699.90    202.09 o 
  -3   9   6     6211.82     6349.41    360.94 o 
  -2   9   6      812.05      866.01    108.94 o 
  -1   9   6     2276.04     2192.14    186.14 o 
   2   9   6     1211.56     1094.16    165.24 o 
  -8  10   6      970.86      912.66    148.01 o 
  -7  10   6     2847.25     2961.18    238.47 o 
  -6  10   6     2661.88     2884.86    227.58 o 
  -5  10   6      483.30      532.32     97.33 o 
  -4  10   6     2252.97     2443.67    194.50 o 
  -3  10   6     1986.94     2348.66    179.64 o 
  -2  10   6     1779.31     1756.38    157.40 o 
  -1  10   6     4108.13     4397.29    271.09 o 
   2  10   6      654.27      620.31    128.66 o 
  -8  11   6     1023.53     1036.88    159.98 o 
  -7  11   6     1789.66     1629.17    168.19 o 
  -6  11   6      425.11      453.01    101.86 o 
  -5  11   6     4428.74     4467.94    298.54 o 
  -4  11   6     3387.30     3488.50    244.05 o 
  -3  11   6     1476.23     1557.79    150.02 o 
  -2  11   6      949.66      729.66    114.21 o 
   2  11   6     1934.51     1317.00    163.49 o 
  -8  12   6     1965.11     1718.75    185.06 o 
  -7  12   6     1842.92     1755.14    177.22 o 
  -6  12   6      974.10      881.08    137.48 o 
  -5  12   6      970.60     1074.03    130.20 o 
  -4  12   6     1379.56     1380.22    145.69 o 
  -3  12   6     1192.66     1200.37    127.73 o 
  -2  12   6     4337.85     4395.58    280.27 o 
   2  12   6      684.71      738.08    139.34 o 
  -7  13   6     2400.73     2249.06    210.45 o 
  -6  13   6      150.88       63.73     66.77 o 
  -5  13   6     4699.53     4598.60    307.78 o 
  -4  13   6     1939.16     2101.88    181.04 o 
  -3  13   6      636.19      742.46    112.61 o 
  -2  13   6     1007.65     1187.98    130.20 o 
   2  13   6     2405.52     2067.41    203.28 o 
  -7  14   6     1172.43     1266.37    157.19 o 
  -6  14   6      755.80      589.40    122.88 o 
  -5  14   6      392.53      528.76    108.32 o 
  -4  14   6     2163.36     2456.52    199.15 o 
  -3  14   6      532.88      619.85    108.53 o 
   1  14   6     1888.47     1429.09    160.96 o 
   2  14   6      366.22      469.42    124.72 o 
  -7  15   6     1475.81     1274.16    158.74 o 
  -6  15   6       89.17       70.23     62.59 o 
  -5  15   6     4872.87     4722.31    311.96 o 
  -4  15   6     4714.27     4562.43    305.67 o 
  -3  15   6       60.33       93.71     59.08 o 
   1  15   6     2179.27     1800.09    181.86 o 
  -7  16   6      756.86      766.77    144.45 o 
  -6  16   6       16.79      -51.14     52.48 o 
  -5  16   6      143.22      378.03    100.16 o 
  -4  16   6     1309.27     1326.29    147.28 o 
  -3  16   6      301.91      382.94     92.73 o 
   1  16   6     1765.42     1731.45    183.56 o 
  -7  17   6     1672.49     1433.47    173.60 o 
  -6  17   6       76.26       19.87     66.77 o 
  -5  17   6     4280.38     4177.34    302.00 o 
  -4  17   6     2484.33     2651.49    217.47 o 
   1  17   6     2192.39     1837.97    188.21 o 
  -7  18   6      470.32      565.76    129.84 o 
  -6  18   6       52.76       61.10     72.35 o 
  -5  18   6      376.40      521.95    117.87 o 
  -4  18   6      163.46      230.76     78.23 o 
   1  18   6     1215.54     1131.42    169.37 o 
  -6  19   6       77.13       36.84     72.24 o 
  -5  19   6     6069.04     5615.92    376.11 o 
  -4  19   6     1260.99     1323.86    153.99 o 
   1  19   6     1466.56     1390.69    188.36 o 
  -6  20   6      279.94      218.84     94.38 o 
  -5  20   6      347.03      671.61    136.24 o 
  -6  21   6      454.05      494.91    137.41 o 
  -5  21   6     5318.96     5070.80    355.10 o 
   0  21   6      353.78      321.48    104.34 o 
  -6  22   6      450.55      469.06    142.68 o 
  -5  22   6      219.70      235.09     96.29 o 
   0  22   6      225.98      154.03     91.28 o 
  -3 -22   7      298.53      440.66     83.85 o 
  -4 -21   7     2259.65     2375.68    152.43 o 
  -3 -21   7     2144.64     2278.21    161.01 o 
  -2 -21   7       93.11       73.94     52.40 o 
  -5 -20   7      136.46       62.83     78.69 o 
  -4 -20   7     1613.56     1612.90    122.44 o 
  -3 -20   7      114.25      176.05     63.12 o 
  -2 -20   7      262.43      242.97     57.33 o 
  -5 -19   7       26.62       29.79     45.37 o 
  -4 -19   7     2446.17     2552.95    170.30 o 
  -3 -19   7     1795.65     1773.08    145.50 o 
  -2 -19   7       67.25       -0.94     67.11 o 
  -1 -19   7     2688.64     2520.04    171.49 o 
  -6 -18   7     1722.27     1576.77    195.20 o 
  -5 -18   7      226.19      186.42     57.17 o 
  -4 -18   7     1644.05     1937.84    181.40 o 
  -3 -18   7      289.74      352.50     70.84 o 
  -2 -18   7       11.42        9.76     45.59 o 
  -1 -18   7      516.41      835.34    106.79 o 
  -6 -17   7       73.22      136.04     49.05 o 
  -5 -17   7       11.99       24.65     42.36 o 
  -4 -17   7     3027.66     3341.26    420.88 o 
  -3 -17   7     1808.07     1637.63    166.51 o 
  -2 -17   7      155.16       63.70     47.81 o 
  -1 -17   7     2449.59     2447.65    334.57 o 
  -6 -16   7     2013.96     1771.10    124.75 o 
  -5 -16   7      297.22      225.07     56.16 o 
  -4 -16   7     2052.38     2349.38    240.56 o 
  -3 -16   7      868.41     1030.68    182.79 o 
  -2 -16   7       53.67       72.01     52.58 o 
  -1 -16   7      826.29     1136.33    119.80 o 
   0 -16   7      692.97      860.62    114.09 o 
  -7 -15   7      166.38      276.59     89.27 o 
  -6 -15   7      331.20      343.80     68.42 o 
  -5 -15   7      172.01      225.66     70.85 o 
  -4 -15   7     3621.95     3455.81    182.18 o 
  -3 -15   7     2800.25     2731.47    162.41 o 
  -2 -15   7       27.92       88.02     59.57 o 
  -1 -15   7     2433.16     2583.92    317.43 o 
   0 -15   7     1493.12     1531.25    174.61 o 
  -7 -14   7     3846.90     4144.52    298.65 o 
  -6 -14   7     2283.63     2225.02    137.41 o 
  -5 -14   7      381.34      375.09     64.74 o 
  -4 -14   7     2584.53     2587.94    149.92 o 
  -3 -14   7      604.25      813.06    188.29 o 
  -2 -14   7      894.82      729.88     93.17 o 
  -1 -14   7      948.39     1210.99    123.63 o 
   0 -14   7      868.68     1106.98    125.81 o 
  -7 -13   7      205.65      250.68     90.82 o 
  -6 -13   7      869.91     1141.18    105.87 o 
  -5 -13   7      509.69      570.12     76.08 o 
  -4 -13   7     1805.47     1801.67    121.20 o 
  -3 -13   7     1921.13     1959.11    163.00 o 
  -2 -13   7       96.05      149.22     66.49 o 
  -1 -13   7     3848.86     3889.33    208.56 o 
   0 -13   7      987.25     1199.90    129.78 o 
  -7 -12   7     3690.49     3692.76    277.59 o 
  -6 -12   7     3160.82     3183.59    166.10 o 
  -5 -12   7      686.64      666.22     82.41 o 
  -4 -12   7     2366.11     2331.84    226.78 o 
  -3 -12   7      542.72      619.91     80.49 o 
  -2 -12   7      864.19      947.67    168.73 o 
  -1 -12   7     1074.13     1360.92    113.77 o 
   0 -12   7     1176.20     1233.55    128.92 o 
  -7 -11   7      316.82      415.91    103.25 o 
  -6 -11   7     1901.02     1820.26    120.16 o 
  -5 -11   7      987.13     1046.63     86.24 o 
  -4 -11   7     1614.25     1762.75    113.28 o 
  -3 -11   7     1234.57     1132.07    106.96 o 
  -2 -11   7      101.07      114.91     55.03 o 
  -1 -11   7     2707.20     2350.82    153.31 o 
   0 -11   7      883.69      942.43    113.33 o 
  -7 -10   7     2083.09     2425.35    214.58 o 
  -6 -10   7     1160.92     1219.23    100.66 o 
  -5 -10   7      532.60      663.91     80.04 o 
  -4 -10   7     1186.41     1216.05     93.72 o 
  -3 -10   7      941.19     1064.06    102.39 o 
  -2 -10   7     1237.53     1242.03    104.64 o 
  -1 -10   7      584.69      668.44     91.99 o 
   0 -10   7     1321.41     1361.90    132.08 o 
   1 -10   7      167.39      256.05    107.64 o 
  -7  -9   7      330.85      546.15    115.86 o 
  -6  -9   7     1317.35     1363.51    101.28 o 
  -5  -9   7     1871.33     1937.97    120.27 o 
  -4  -9   7     1600.71     1625.24    106.40 o 
  -3  -9   7     2304.86     2349.70    136.78 o 
  -2  -9   7      694.71      688.05     93.69 o 
  -1  -9   7     1748.74     1634.27    130.20 o 
   0  -9   7      921.04      932.45    108.25 o 
   1  -9   7     1618.89     1630.00    264.02 o 
  -8  -8   7     1123.89     1331.96    160.44 o 
  -7  -8   7     1644.60     1514.96    165.76 o 
  -6  -8   7     1613.49     1459.22    104.51 o 
  -5  -8   7     1302.53     1259.80     92.48 o 
  -4  -8   7      640.04      708.79     78.07 o 
  -3  -8   7     1592.32     1640.82    109.92 o 
  -2  -8   7     3032.63     2906.52    159.91 o 
  -1  -8   7      580.52      681.84    126.62 o 
   0  -8   7     1416.78     1651.91    126.94 o 
   1  -8   7      213.69      281.19     80.63 o 
  -8  -7   7     1856.67     2064.52    201.83 o 
  -7  -7   7      125.30      142.68     72.14 o 
  -6  -7   7      539.87      567.75     74.37 o 
  -5  -7   7     1644.66     1499.49    102.58 o 
  -4  -7   7     1745.05     1514.73    104.37 o 
  -3  -7   7     1955.01     2145.89    133.66 o 
  -2  -7   7      271.77      484.14     96.37 o 
  -1  -7   7     1186.31     1263.82    111.20 o 
   0  -7   7     1350.40     1386.09    123.04 o 
   1  -7   7     1821.80     1858.16    143.20 o 
  -8  -6   7     1143.64     1598.20    174.95 o 
  -7  -6   7     1886.72     2035.36    191.15 o 
  -6  -6   7      934.22      962.37     85.80 o 
  -5  -6   7     1637.79     1652.60    104.99 o 
  -4  -6   7     2071.67     1944.61    116.04 o 
  -3  -6   7     2611.67     2500.87    138.09 o 
  -2  -6   7     3997.69     3674.56    201.96 o 
  -1  -6   7      960.51      907.45     99.89 o 
   0  -6   7      433.20      482.50     82.48 o 
   1  -6   7      334.20      445.98     83.44 o 
  -8  -5   7     2390.94     2607.78    227.74 o 
  -7  -5   7      233.97      316.52     97.73 o 
  -6  -5   7     5513.92     5423.43    348.45 o 
  -5  -5   7     4384.81     4436.22    196.42 o 
  -4  -5   7     2073.53     1842.37    112.67 o 
  -3  -5   7      978.32     1028.83     80.70 o 
  -2  -5   7      117.63      482.83     66.87 o 
  -1  -5   7      483.10      481.18     74.96 o 
   0  -5   7     1081.36     1020.37    110.43 o 
   1  -5   7     3153.08     2929.68    181.29 o 
  -8  -4   7     1057.11     1276.80    176.18 o 
  -7  -4   7      401.14      429.17    102.17 o 
  -6  -4   7      324.40      658.71    112.71 o 
  -5  -4   7     2055.29     2245.48    125.11 o 
  -4  -4   7      651.17      559.41     67.25 o 
  -3  -4   7     1565.01     1642.77    103.62 o 
  -2  -4   7     7681.45     7147.19    286.57 o 
  -1  -4   7      834.85      803.86     90.56 o 
   0  -4   7      521.72      412.98     74.86 o 
   1  -4   7      651.81      946.21    163.59 o 
  -8  -3   7     3246.27     3731.05    285.13 o 
  -7  -3   7      228.07      212.24     83.39 o 
  -6  -3   7     4797.13     5154.66    336.37 o 
  -5  -3   7     4691.41     4779.87    207.63 o 
  -4  -3   7      251.58      235.79     49.08 o 
  -3  -3   7      611.00      704.65     74.21 o 
  -2  -3   7      410.61      698.16     81.98 o 
  -1  -3   7      536.15      594.16    176.57 o 
   0  -3   7      253.67      222.44     61.20 o 
   1  -3   7     4065.12     3865.17    313.56 o 
  -8  -2   7     1134.98     1350.65    162.97 o 
  -7  -2   7      110.95       71.73     63.78 o 
  -6  -2   7      237.65      292.47     82.35 o 
  -5  -2   7     1928.63     2073.48    116.76 o 
  -4  -2   7      176.46      122.99     39.04 o 
  -3  -2   7     2245.84     2065.00    115.61 o 
  -2  -2   7     6538.69     6723.00    266.05 o 
  -1  -2   7     1265.73     1092.93     95.48 o 
   0  -2   7     1176.23      952.97    160.14 o 
   1  -2   7      900.40     1229.94    183.36 o 
  -8  -1   7     3329.29     3552.02    274.86 o 
  -7  -1   7      119.38       86.17     69.61 o 
  -6  -1   7     1980.25     1868.77    176.03 o 
  -5  -1   7     4566.14     4553.53    329.58 o 
  -4  -1   7      799.81      747.14     67.55 o 
  -3  -1   7      220.26      313.84     86.07 o 
  -2  -1   7      515.75      813.68     79.82 o 
  -1  -1   7       67.64       77.40     63.52 o 
   0  -1   7     1358.06     1418.82    166.53 o 
   1  -1   7     3300.41     2801.56    255.71 o 
  -8   0   7     1263.36     1488.28    168.75 o 
  -7   0   7        0.53      -37.87     48.61 o 
  -6   0   7      199.48      196.75     76.17 o 
  -5   0   7     1701.38     1907.78    110.14 o 
  -4   0   7        6.93       25.25     28.29 o 
  -3   0   7     3200.78     2891.65    139.86 o 
  -2   0   7     4667.87     4589.68    310.00 o 
  -1   0   7      587.91      434.28    104.75 o 
   0   0   7     1410.56     1362.26    162.82 o 
  -8   1   7     3178.80     3164.77    257.88 o 
  -7   1   7      106.61       67.39     63.88 o 
  -6   1   7     1983.51     1800.24    173.29 o 
  -5   1   7     4589.67     4603.82    311.29 o 
  -4   1   7      741.89      683.01     69.39 o 
  -3   1   7      251.02      285.77     78.90 o 
  -2   1   7      506.14      706.03    118.80 o 
  -1   1   7       58.39       81.73     61.56 o 
   0   1   7     1310.14     1330.88    178.09 o 
  -8   2   7     1054.95     1366.54    184.60 o 
  -7   2   7      102.24       32.20     56.87 o 
  -6   2   7      296.56      302.49     83.75 o 
  -5   2   7     1990.88     2064.11    185.11 o 
  -4   2   7      266.31      164.66     67.29 o 
  -3   2   7     2212.89     1984.32    179.49 o 
  -2   2   7     6809.56     6494.16    399.85 o 
  -1   2   7     1289.26     1053.70    152.91 o 
   0   2   7     1112.83     1031.05    153.74 o 
  -8   3   7     3201.69     3195.53    258.34 o 
  -7   3   7      215.31      198.30     76.84 o 
  -6   3   7     4778.24     4928.11    326.98 o 
  -5   3   7     4942.31     5275.37    333.64 o 
  -4   3   7      309.63      324.06     89.22 o 
  -3   3   7      636.67      814.51    122.77 o 
  -2   3   7      390.75      698.03    113.07 o 
  -1   3   7      510.54      406.72    103.51 o 
   0   3   7      227.28      273.08     95.41 o 
  -8   4   7      997.38     1216.98    165.76 o 
  -7   4   7      419.50      428.40    102.79 o 
  -6   4   7      237.90      535.21    106.77 o 
  -5   4   7     2054.62     2227.96    194.20 o 
  -4   4   7      734.07      545.69    103.68 o 
  -3   4   7     1336.92     1445.91    153.63 o 
  -2   4   7     7481.49     7323.89    426.94 o 
  -1   4   7      783.66      686.06    121.58 o 
  -8   5   7     2562.22     2567.89    228.31 o 
  -7   5   7      234.21      337.79     94.58 o 
  -6   5   7     5694.21     5328.11    347.21 o 
  -5   5   7     4464.57     4481.92    304.12 o 
  -4   5   7     2257.38     2213.92    189.09 o 
  -3   5   7      906.80     1007.88    140.73 o 
  -2   5   7      112.40      364.31     86.38 o 
  -1   5   7      487.07      498.62    108.36 o 
  -8   6   7     1176.60     1335.22    161.22 o 
  -7   6   7     1910.79     1751.63    176.29 o 
  -6   6   7      857.60     1207.13    141.61 o 
  -5   6   7     1763.16     1590.93    160.55 o 
  -4   6   7     2019.09     1941.18    177.47 o 
  -3   6   7     2600.01     2655.05    213.50 o 
  -2   6   7     3678.02     3100.73    249.78 o 
  -1   6   7      926.93      826.43    136.14 o 
  -8   7   7     1973.07     1831.57    189.34 o 
  -7   7   7       93.87      178.18     80.60 o 
  -6   7   7      584.61      781.48    125.82 o 
  -5   7   7     1688.32     1856.39    171.59 o 
  -4   7   7     1753.13     1741.56    166.90 o 
  -3   7   7     1973.84     2011.31    185.22 o 
  -2   7   7      308.91      468.85    105.52 o 
  -1   7   7     1210.96     1364.68    152.96 o 
  -8   8   7     1029.93     1121.20    164.62 o 
  -7   8   7     1629.53     1723.92    180.78 o 
  -6   8   7     1738.79     1758.03    175.10 o 
  -5   8   7     1284.58     1213.06    141.51 o 
  -4   8   7      559.12      531.03    107.55 o 
  -3   8   7     1553.77     1486.06    157.35 o 
  -2   8   7     3153.22     3148.46    241.47 o 
  -7   9   7      351.52      291.91     94.74 o 
  -6   9   7     1243.68     1320.25    155.90 o 
  -5   9   7     1947.63     1971.99    185.37 o 
  -4   9   7     1601.00     1530.55    161.37 o 
  -3   9   7     2258.20     2373.44    206.37 o 
  -2   9   7      723.69      734.57    122.26 o 
  -7  10   7     2102.77     1770.67    188.11 o 
  -6  10   7     1212.51     1261.16    152.24 o 
  -5  10   7      516.36      589.55    114.67 o 
  -4  10   7     1224.69     1238.97    143.00 o 
  -3  10   7      991.77     1132.71    154.66 o 
  -2  10   7     1371.18     1136.79    135.73 o 
  -7  11   7      324.37      329.37     98.25 o 
  -6  11   7     1846.98     1943.24    187.80 o 
  -5  11   7      979.34      859.92    144.96 o 
  -4  11   7     1525.52     1580.35    164.88 o 
  -3  11   7     1262.30     1317.82    150.64 o 
  -7  12   7     3639.21     3636.35    287.45 o 
  -6  12   7     3120.21     2845.38    243.63 o 
  -5  12   7      700.52      606.43    118.80 o 
  -4  12   7     2358.90     2436.65    213.55 o 
  -3  12   7      587.43      596.57    116.68 o 
  -7  13   7      191.78      409.04    110.32 o 
  -6  13   7      838.11      842.53    146.46 o 
  -5  13   7      462.43      387.17    100.67 o 
  -4  13   7     1908.53     2042.64    191.67 o 
  -3  13   7     1841.43     1957.23    189.76 o 
  -7  14   7     3880.47     3747.92    299.42 o 
  -6  14   7     2225.91     2197.82    213.70 o 
  -5  14   7      389.88      265.64     91.13 o 
  -4  14   7     2564.59     2608.40    222.42 o 
  -3  14   7      626.64      932.84    145.01 o 
  -7  15   7      165.44      188.39     93.60 o 
  -6  15   7      346.25      302.74     97.27 o 
  -5  15   7      167.23       54.75     81.32 o 
  -4  15   7     3652.38     3701.22    273.51 o 
  -6  16   7     2127.79     1894.22    202.25 o 
  -5  16   7      292.84      141.85     83.44 o 
  -4  16   7     2001.50     2127.63    206.58 o 
  -6  17   7       74.70      162.96     83.44 o 
  -5  17   7       21.19      -24.56     70.33 o 
  -4  17   7     3033.05     3474.20    273.57 o 
  -6  18   7     1978.70     2130.52    222.27 o 
  -5  18   7      273.38       86.79     86.02 o 
  -5  19   7       27.48       67.86     86.79 o 
  -4 -16   8      406.54      396.28     79.96 o 
  -5 -15   8     1271.07     1397.83    119.61 o 
  -4 -15   8       35.57       79.05     52.97 o 
  -3 -15   8       49.73      342.67     72.65 o 
  -5 -14   8     1466.10     1448.57    112.57 o 
  -4 -14   8      559.96      413.91     80.42 o 
  -3 -14   8     2949.05     2870.58    174.32 o 
  -2 -14   8     2577.67     2594.37    173.04 o 
  -6 -13   8     2285.32     2190.77    143.78 o 
  -5 -13   8     1048.89     1231.15    110.24 o 
  -4 -13   8     1211.74     1492.44    124.31 o 
  -3 -13   8       12.18      215.32     94.85 o 
  -2 -13   8      741.50      915.30    112.81 o 
  -6 -12   8      566.48      727.09     93.24 o 
  -5 -12   8     1605.87     1532.83    113.06 o 
  -4 -12   8      442.26      562.97     82.48 o 
  -3 -12   8     2438.38     2402.93    154.38 o 
  -2 -12   8     1536.69     1617.12    136.83 o 
  -6 -11   8     1813.23     1993.66    132.58 o 
  -5 -11   8      748.05      939.63     99.58 o 
  -4 -11   8     2076.83     2042.30    136.52 o 
  -3 -11   8      337.96      473.14     79.43 o 
  -2 -11   8      951.34     1115.03    210.92 o 
  -6 -10   8      328.09      481.28    140.10 o 
  -5 -10   8     2013.89     2052.37    131.40 o 
  -4 -10   8      637.80      834.50    126.87 o 
  -3 -10   8     2582.31     2721.82    159.80 o 
  -2 -10   8     1114.03     1337.06    171.00 o 
  -1 -10   8      234.67      235.45    116.67 o 
  -6  -9   8     1280.60     1223.25    101.98 o 
  -5  -9   8      576.30      743.63    108.12 o 
  -4  -9   8     2277.00     2487.12    215.41 o 
  -3  -9   8      354.57      533.34     80.02 o 
  -2  -9   8     1043.21     1006.81    110.43 o 
  -1  -9   8      959.96     1058.19    124.36 o 
  -7  -8   8     2335.80     2193.33    213.34 o 
  -6  -8   8      329.48      268.45     61.79 o 
  -5  -8   8     1186.73     1260.76     98.97 o 
  -4  -8   8      296.83      464.06     69.07 o 
  -3  -8   8     1413.53     1314.83    116.30 o 
  -2  -8   8     1341.40     1348.27    170.69 o 
  -1  -8   8     1069.06     1070.31    119.57 o 
  -7  -7   8      141.97      280.35     94.02 o 
  -6  -7   8     1375.75     1377.36    104.40 o 
  -5  -7   8     1344.68     1324.39     99.13 o 
  -4  -7   8     3359.77     3361.76    172.16 o 
  -3  -7   8       84.92      228.46     55.78 o 
  -2  -7   8     1242.98     1271.72    112.94 o 
  -1  -7   8     1079.91     1250.78    158.69 o 
  -7  -6   8     3261.14     3298.12    271.24 o 
  -6  -6   8      438.06      530.35     76.89 o 
  -5  -6   8      379.99      518.36    113.09 o 
  -4  -6   8      541.64      720.42     97.15 o 
  -3  -6   8     1146.49     1143.46    101.32 o 
  -2  -6   8      817.80      793.04     97.35 o 
  -1  -6   8     1419.60     1477.49    181.09 o 
  -7  -5   8       43.75      218.43     88.24 o 
  -6  -5   8      802.96      782.84     87.72 o 
  -5  -5   8     1713.94     1471.98    105.08 o 
  -4  -5   8     4595.47     4791.25    214.76 o 
  -3  -5   8      260.61      286.77     59.86 o 
  -2  -5   8     1237.38     1206.58    120.79 o 
  -1  -5   8     2097.54     1894.68    205.34 o 
  -7  -4   8     3579.42     3539.12    281.62 o 
  -6  -4   8      629.65      719.53     83.28 o 
  -5  -4   8      844.18     1070.06    107.16 o 
  -4  -4   8      845.39     1034.30     88.30 o 
  -3  -4   8      623.88      790.47    178.61 o 
  -2  -4   8      539.57      515.24    117.60 o 
  -1  -4   8     1911.53     1820.26    198.63 o 
  -7  -3   8       26.96      212.49     88.24 o 
  -6  -3   8      157.75       91.44     66.41 o 
  -5  -3   8     1378.87     1300.79     94.86 o 
  -4  -3   8     5143.63     4910.10    217.16 o 
  -3  -3   8      444.07      231.64     90.87 o 
  -2  -3   8     1264.10     1025.01    156.83 o 
  -1  -3   8     2383.05     2438.30    236.00 o 
  -7  -2   8     4056.15     4367.72    318.98 o 
  -6  -2   8      432.66      386.60    105.42 o 
  -5  -2   8      885.81     1133.28    157.40 o 
  -4  -2   8      495.63      625.57    118.08 o 
  -3  -2   8       36.91      109.91     69.92 o 
  -2  -2   8      293.71      368.69    103.36 o 
  -1  -2   8     2222.20     2235.59    222.48 o 
  -7  -1   8       52.65      246.96     84.62 o 
  -6  -1   8      278.35      343.46    100.88 o 
  -5  -1   8     1722.63     1680.15    174.48 o 
  -4  -1   8     5008.65     5020.80    343.23 o 
  -3  -1   8      565.76      435.47    105.63 o 
  -2  -1   8     1822.58     1692.33    187.33 o 
  -1  -1   8     1899.95     2026.64    209.78 o 
  -7   0   8     4091.63     3809.44    294.47 o 
  -6   0   8      322.20      267.66     93.66 o 
  -5   0   8     1136.82     1237.42    146.51 o 
  -4   0   8      851.52     1073.00    153.94 o 
  -3   0   8        9.83       29.20     58.52 o 
  -2   0   8      580.07      614.74    131.13 o 
  -1   0   8     1695.98     1822.90    201.06 o 
  -7   1   8       49.54      253.62     89.11 o 
  -6   1   8      290.83      309.92     92.78 o 
  -5   1   8     1672.76     1638.46    176.13 o 
  -4   1   8     5020.70     5097.12    346.38 o 
  -3   1   8      542.82      390.11    101.55 o 
  -2   1   8     1946.29     1820.99    193.52 o 
  -1   1   8     2002.87     2347.48    226.14 o 
  -7   2   8     4231.68     3919.72    297.41 o 
  -6   2   8      424.91      351.40     98.09 o 
  -5   2   8      895.89      965.87    149.25 o 
  -4   2   8      450.88      633.52    119.88 o 
  -3   2   8       34.60       58.83     66.05 o 
  -2   2   8      258.90      285.20     97.37 o 
  -1   2   8     2198.54     2025.30    205.81 o 
  -7   3   8       42.12      306.25     95.26 o 
  -6   3   8      168.41      242.73     85.97 o 
  -5   3   8     1293.93     1269.42    156.42 o 
  -4   3   8     5050.41     5185.06    348.81 o 
  -3   3   8      452.06      404.61    111.00 o 
  -2   3   8     1340.24     1425.99    169.37 o 
  -1   3   8     2459.19     2265.42    221.55 o 
  -7   4   8     3522.95     3563.95    281.10 o 
  -6   4   8      595.62      564.42    124.22 o 
  -5   4   8      901.71     1145.51    163.75 o 
  -4   4   8      786.74      958.54    148.27 o 
  -3   4   8      647.06      741.07    139.85 o 
  -2   4   8      481.81      380.05    117.14 o 
  -1   4   8     1890.14     2161.95    213.24 o 
  -7   5   8       29.17      200.47     84.31 o 
  -6   5   8      818.92      855.22    145.38 o 
  -5   5   8     1694.61     1717.46    180.11 o 
  -4   5   8     4636.06     4838.94    337.92 o 
  -3   5   8      263.48      299.65    100.57 o 
  -2   5   8     1317.25     1286.91    184.29 o 
  -7   6   8     3139.34     3193.10    265.88 o 
  -6   6   8      474.86      354.40    103.10 o 
  -5   6   8      349.46      338.92    102.58 o 
  -4   6   8      480.00      906.57    144.19 o 
  -3   6   8     1133.99     1056.18    158.59 o 
  -2   6   8      751.68      821.37    144.81 o 
  -7   7   8      171.11      316.32    103.41 o 
  -6   7   8     1325.82     1397.97    165.76 o 
  -5   7   8     1507.32     1421.24    162.72 o 
  -4   7   8     3357.56     3206.93    262.06 o 
  -3   7   8      109.44      209.24     78.90 o 
  -2   7   8     1319.46     1178.85    173.81 o 
  -7   8   8     2272.22     2545.90    238.73 o 
  -6   8   8      354.40      453.57    110.12 o 
  -5   8   8     1165.52     1376.35    184.70 o 
  -4   8   8      314.57      438.72    107.18 o 
  -3   8   8     1383.11     1180.96    167.15 o 
  -6   9   8     1283.06     1473.98    171.18 o 
  -5   9   8      613.28      652.05    131.70 o 
  -4   9   8     2260.68     2269.76    222.63 o 
  -3   9   8      366.76      473.44    117.65 o 
  -6  10   8      320.47      510.44    128.34 o 
  -5  10   8     2141.14     2028.65    203.17 o 
  -4  10   8      650.32      838.45    150.74 o 
  -3  10   8     2618.09     2547.25    232.02 o 
  -6  11   8     1871.44     2076.49    206.84 o 
  -5  11   8      715.68      784.06    145.27 o 
  -4  11   8     2097.81     2129.59    209.52 o 
  -6  12   8      585.14      655.97    140.01 o 
  -5  12   8     1508.62     1426.04    197.86 o 
  -4  12   8      444.21      537.95    124.32 o 
  -6  13   8     2357.02     2527.22    239.30 o 
  -5  13   8     1083.89      808.98    155.85 o 
  -4  13   8     1222.39     1277.42    190.89 o 
  -5  14   8     1330.58     1212.80    179.69 o 
  -4  14   8      539.65      471.69    121.06 o 
  -5  15   8     1254.97     1499.01    185.53 o 
  -4  -3   9      130.90      112.18     79.93 o 
  -4  -2   9     1514.77     1692.33    189.76 o 
  -5  -1   9       28.55      105.83     91.23 o 
  -4  -1   9       35.23      222.15     88.03 o 
  -5   0   9      198.73      185.20     90.35 o 
  -4   0   9     1995.48     2071.79    213.24 o 
  -5   1   9       37.42       -4.13     65.79 o 
  -4   1   9       28.95       22.29     74.46 o 
  -4   2   9     1511.33     1453.34    181.50 o 
  -4   3   9      148.74      304.45    104.34 o 
                                                 
